# Supplementary material for: The Immunometabolic Atlas: A tool for design and interpretation of metabolomics studies in immunology
Source: PLoS One. 2022 May 12;17(5):e0268408. doi: 10.1371/journal.pone.0268408 (PMC9098072; doi:10.1371/journal.pone.0268408)
Supplement: S4 Table — (CSV) [file pone.0268408.s004.csv]

	ID	Metabolite	GOterm	Centrality	Precision	Pvalue
93	HMDB0000019	alpha-Ketoisovaleric acid	immune system process	0.166	0.002	0.01331
148	HMDB0000238	Sepiapterin	immune system process	0.001	0.002	0.03639
150	HMDB0000243	Pyruvic acid	immune system process	0.277	0.002	0.03399
175	HMDB0000536	Adenylsuccinic acid	immune system process	0.237	0.002	0.00237
183	HMDB0000687	L-Leucine	immune system process	0.231	0.002	0.01331
199	HMDB0000968	D-myo-Inositol 1,4-bisphosphate	immune system process	0.248	0.002	0.01375
226	HMDB0001143	Inositol 1,3,4-trisphosphate	immune system process	0.245	0.002	0.04867
254	HMDB0001311	D-Lactic acid	immune system process	0.166	0.002	0.01331
468	HMDB0001201	Guanosine diphosphate	establishment of lymphocyte polarity	0.284	0.023	0.00583
469	HMDB0001273	Guanosine triphosphate	establishment of lymphocyte polarity	0.284	0.008	0.00583
470	HMDB0001397	Guanosine monophosphate	establishment of lymphocyte polarity	0.284	0.028	0.00583
473	HMDB0001201	Guanosine diphosphate	establishment of T cell polarity	0.302	0.025	0.00501
474	HMDB0001273	Guanosine triphosphate	establishment of T cell polarity	0.302	0.009	0.00501
475	HMDB0001397	Guanosine monophosphate	establishment of T cell polarity	0.302	0.029	0.00501
478	HMDB0001201	Guanosine diphosphate	immunological synapse formation	0.411	0.025	0.00583
479	HMDB0001273	Guanosine triphosphate	immunological synapse formation	0.411	0.009	0.00583
480	HMDB0001397	Guanosine monophosphate	immunological synapse formation	0.411	0.029	0.00583
483	HMDB0000464	Calcium	myeloid dendritic cell activation	0.347	0.002	0.02993
492	HMDB0000692	Fe2+	microglial cell activation	0.431	0.012	0.03703
495	HMDB0000464	Calcium	microglial cell activation	0.438	0.003	0
498	HMDB0000252	Sphingosine	microglial cell activation	0.314	0.014	0.04664
499	HMDB0000269	Sphinganine	microglial cell activation	0.314	0.016	0.04664
500	HMDB0000538	Adenosine triphosphate	microglial cell activation	0.391	0.003	0
503	HMDB0001341	ADP	microglial cell activation	0.391	0.003	0
507	HMDB0006752	Dihydroceramide	microglial cell activation	0.375	0.017	0.04664
509	HMDB0000588	Sodium	leukocyte homeostasis	0.278	0.008	0.04762
512	HMDB0000464	Calcium	leukocyte homeostasis	0.298	0.002	0.01725
516	HMDB0002111	Water	leukocyte homeostasis	0.357	0.003	0.01499
520	HMDB0000148	L-Glutamic acid	leukocyte homeostasis	0.225	0.013	0.04762
521	HMDB0000192	L-Cystine	leukocyte homeostasis	0.225	0.036	0.04762
522	HMDB0000538	Adenosine triphosphate	leukocyte homeostasis	0.366	0.003	0
526	HMDB0001273	Guanosine triphosphate	leukocyte homeostasis	0.263	0.002	0.00071
528	HMDB0001341	ADP	leukocyte homeostasis	0.366	0.004	0
541	HMDB0000161	L-Alanine	natural killer cell differentiation	0.272	0.099	0.01152
542	HMDB0000538	Adenosine triphosphate	natural killer cell differentiation	0.411	0.005	1e-05
544	HMDB0001341	ADP	natural killer cell differentiation	0.411	0.006	1e-05
546	HMDB0002111	Water	natural killer cell differentiation	0.359	0.004	0.00884
548	HMDB0000588	Sodium	neutrophil homeostasis	0.351	0.026	0.01062
555	HMDB0000148	L-Glutamic acid	neutrophil homeostasis	0.214	0.045	0.01062
556	HMDB0000192	L-Cystine	neutrophil homeostasis	0.214	0.121	0.01062
557	HMDB0000538	Adenosine triphosphate	neutrophil homeostasis	0.368	0.005	0
560	HMDB0001341	ADP	neutrophil homeostasis	0.368	0.006	0
562	HMDB0001488	Nicotinic acid	neutrophil homeostasis	0.031	0.073	0.01194
565	HMDB0004249	Phosphatidylinositol-3,4,5-trisphosphate	neutrophil homeostasis	0.251	0.032	0.01536
566	HMDB0000464	Calcium	neutrophil apoptotic process	0.417	0.005	0.0171
567	HMDB0000148	L-Glutamic acid	neutrophil apoptotic process	0.242	0.083	0.00661
568	HMDB0000192	L-Cystine	neutrophil apoptotic process	0.242	0.222	0.00661
569	HMDB0000538	Adenosine triphosphate	neutrophil apoptotic process	0.401	0.006	5e-05
570	HMDB0000588	Sodium	neutrophil apoptotic process	0.355	0.036	0.00661
572	HMDB0001341	ADP	neutrophil apoptotic process	0.401	0.007	5e-05
573	HMDB0001488	Nicotinic acid	neutrophil apoptotic process	0.059	0.133	0.00744
575	HMDB0004249	Phosphatidylinositol-3,4,5-trisphosphate	neutrophil apoptotic process	0.29	0.059	0.00418
578	HMDB0000464	Calcium	B cell homeostasis	0.265	0.002	0.00661
584	HMDB0001273	Guanosine triphosphate	B cell homeostasis	0.283	0.006	1e-05
606	HMDB0000538	Adenosine triphosphate	NK T cell differentiation	0.458	0.006	0.00669
608	HMDB0001341	ADP	NK T cell differentiation	0.458	0.008	0.00669
610	HMDB0000464	Calcium	complement activation, lectin pathway	0.577	0.009	0
622	HMDB0000464	Calcium	leukocyte mediated cytotoxicity	0.418	0.003	0
623	HMDB0006752	Dihydroceramide	leukocyte mediated cytotoxicity	0.375	0.016	0.00177
624	HMDB0000169	D-Mannose	leukocyte mediated cytotoxicity	0.353	0.006	0.03511
631	HMDB0000252	Sphingosine	leukocyte mediated cytotoxicity	0.342	0.017	0.00177
632	HMDB0000269	Sphinganine	leukocyte mediated cytotoxicity	0.342	0.019	0.00177
638	HMDB0001273	Guanosine triphosphate	leukocyte mediated cytotoxicity	0.291	0.001	0.01571
642	HMDB0001480	3-Dehydrosphinganine	leukocyte mediated cytotoxicity	0.342	0.026	0.00177
647	HMDB0004610	Phytosphingosine	leukocyte mediated cytotoxicity	0.342	0.023	0.00177
648	HMDB0004866	LacCer(d18:1/12:0)	leukocyte mediated cytotoxicity	0.342	0.012	0.00177
649	HMDB0004876	LacCer(d18:1/25:0)	leukocyte mediated cytotoxicity	0.342	0.012	0.00177
659	HMDB0000464	Calcium	regulation of leukocyte mediated cytotoxicity	0.379	0.002	0.00016
660	HMDB0006752	Dihydroceramide	regulation of leukocyte mediated cytotoxicity	0.387	0.024	0.00034
665	HMDB0000252	Sphingosine	regulation of leukocyte mediated cytotoxicity	0.352	0.025	0.00034
666	HMDB0000269	Sphinganine	regulation of leukocyte mediated cytotoxicity	0.352	0.029	0.00034
673	HMDB0001480	3-Dehydrosphinganine	regulation of leukocyte mediated cytotoxicity	0.352	0.038	0.00034
677	HMDB0004610	Phytosphingosine	regulation of leukocyte mediated cytotoxicity	0.352	0.035	0.00034
678	HMDB0004866	LacCer(d18:1/12:0)	regulation of leukocyte mediated cytotoxicity	0.352	0.018	0.00034
679	HMDB0004876	LacCer(d18:1/25:0)	regulation of leukocyte mediated cytotoxicity	0.352	0.018	0.00034
688	HMDB0000464	Calcium	positive regulation of leukocyte mediated cytotoxicity	0.386	0.002	0.04392
689	HMDB0006752	Dihydroceramide	positive regulation of leukocyte mediated cytotoxicity	0.42	0.032	5e-05
693	HMDB0000252	Sphingosine	positive regulation of leukocyte mediated cytotoxicity	0.381	0.034	5e-05
694	HMDB0000269	Sphinganine	positive regulation of leukocyte mediated cytotoxicity	0.381	0.039	5e-05
699	HMDB0001480	3-Dehydrosphinganine	positive regulation of leukocyte mediated cytotoxicity	0.381	0.053	5e-05
703	HMDB0004610	Phytosphingosine	positive regulation of leukocyte mediated cytotoxicity	0.381	0.047	5e-05
704	HMDB0004866	LacCer(d18:1/12:0)	positive regulation of leukocyte mediated cytotoxicity	0.381	0.025	5e-05
705	HMDB0004876	LacCer(d18:1/25:0)	positive regulation of leukocyte mediated cytotoxicity	0.381	0.025	5e-05
711	HMDB0000464	Calcium	T cell mediated cytotoxicity	0.267	0.002	0.03932
716	HMDB0000252	Sphingosine	T cell mediated cytotoxicity	0.35	0.037	2e-05
717	HMDB0000269	Sphinganine	T cell mediated cytotoxicity	0.35	0.043	2e-05
722	HMDB0001480	3-Dehydrosphinganine	T cell mediated cytotoxicity	0.35	0.058	2e-05
724	HMDB0004610	Phytosphingosine	T cell mediated cytotoxicity	0.35	0.052	2e-05
725	HMDB0004866	LacCer(d18:1/12:0)	T cell mediated cytotoxicity	0.35	0.027	2e-05
726	HMDB0004876	LacCer(d18:1/25:0)	T cell mediated cytotoxicity	0.35	0.027	2e-05
727	HMDB0006752	Dihydroceramide	T cell mediated cytotoxicity	0.385	0.028	2e-05
734	HMDB0000252	Sphingosine	regulation of T cell mediated cytotoxicity	0.358	0.055	1e-05
735	HMDB0000269	Sphinganine	regulation of T cell mediated cytotoxicity	0.358	0.064	1e-05
738	HMDB0001480	3-Dehydrosphinganine	regulation of T cell mediated cytotoxicity	0.358	0.085	1e-05
739	HMDB0004610	Phytosphingosine	regulation of T cell mediated cytotoxicity	0.358	0.077	1e-05
740	HMDB0004866	LacCer(d18:1/12:0)	regulation of T cell mediated cytotoxicity	0.358	0.04	1e-05
741	HMDB0004876	LacCer(d18:1/25:0)	regulation of T cell mediated cytotoxicity	0.358	0.04	1e-05
742	HMDB0006752	Dihydroceramide	regulation of T cell mediated cytotoxicity	0.391	0.041	1e-05
743	HMDB0000464	Calcium	negative regulation of T cell mediated cytotoxicity	0.35	0.009	0.03319
746	HMDB0000252	Sphingosine	positive regulation of T cell mediated cytotoxicity	0.402	0.076	0
747	HMDB0000269	Sphinganine	positive regulation of T cell mediated cytotoxicity	0.402	0.088	0
748	HMDB0001480	3-Dehydrosphinganine	positive regulation of T cell mediated cytotoxicity	0.402	0.118	0
749	HMDB0004610	Phytosphingosine	positive regulation of T cell mediated cytotoxicity	0.402	0.106	0
750	HMDB0004866	LacCer(d18:1/12:0)	positive regulation of T cell mediated cytotoxicity	0.402	0.056	0
751	HMDB0004876	LacCer(d18:1/25:0)	positive regulation of T cell mediated cytotoxicity	0.402	0.056	0
752	HMDB0006752	Dihydroceramide	positive regulation of T cell mediated cytotoxicity	0.429	0.056	0
767	HMDB0000250	Pyrophosphate	somatic diversification of immune receptors	0.349	0.008	0
768	HMDB0000538	Adenosine triphosphate	somatic diversification of immune receptors	0.363	0.001	0.00446
770	HMDB0000939	S-Adenosylhomocysteine	somatic diversification of immune receptors	0.278	0.016	0.03849
771	HMDB0000998	dCTP	somatic diversification of immune receptors	0.33	0.042	7e-05
772	HMDB0001185	S-Adenosylmethionine	somatic diversification of immune receptors	0.278	0.015	0.03849
776	HMDB0001342	Thymidine 5'-triphosphate	somatic diversification of immune receptors	0.33	0.028	7e-05
778	HMDB0001440	dGTP	somatic diversification of immune receptors	0.33	0.036	7e-05
780	HMDB0001532	Deoxyadenosine triphosphate	somatic diversification of immune receptors	0.33	0.028	7e-05
785	HMDB0000045	Adenosine monophosphate	somatic recombination of immunoglobulin genes involved in immune response	0.048	0.007	0.04745
788	HMDB0000250	Pyrophosphate	somatic recombination of immunoglobulin genes involved in immune response	0.048	0.006	0.04745
789	HMDB0000538	Adenosine triphosphate	somatic recombination of immunoglobulin genes involved in immune response	0.048	0.001	0.04745
791	HMDB0000939	S-Adenosylhomocysteine	somatic recombination of immunoglobulin genes involved in immune response	0.259	0.024	0.01391
792	HMDB0001185	S-Adenosylmethionine	somatic recombination of immunoglobulin genes involved in immune response	0.259	0.022	0.01391
801	HMDB0000045	Adenosine monophosphate	somatic diversification of immunoglobulins involved in immune response	0.048	0.007	0.04745
804	HMDB0000250	Pyrophosphate	somatic diversification of immunoglobulins involved in immune response	0.048	0.006	0.04745
805	HMDB0000538	Adenosine triphosphate	somatic diversification of immunoglobulins involved in immune response	0.048	0.001	0.04745
807	HMDB0000939	S-Adenosylhomocysteine	somatic diversification of immunoglobulins involved in immune response	0.259	0.024	0.01391
808	HMDB0001185	S-Adenosylmethionine	somatic diversification of immunoglobulins involved in immune response	0.259	0.022	0.01391
814	HMDB0002111	Water	defense response to nematode	0.75	0.014	0.01561
815	HMDB0001426	Formaldehyde	defense response to nematode	0.7	0.131	0.01561
816	HMDB0001875	Methanol	defense response to nematode	0.7	0.234	0.01561
817	HMDB0000692	Fe2+	defense response to nematode	0.7	0.061	0.01561
818	HMDB0000464	Calcium	defense response to nematode	0.55	0.007	0.01561
819	HMDB0000159	L-Phenylalanine	defense response to nematode	0.5	0.156	0.01561
820	HMDB0001389	Melatonin	defense response to nematode	0.5	0.121	0.01561
821	HMDB0003125	Hydrogen peroxide	defense response to nematode	0.7	0.07	0.01561
822	HMDB0003178	Heme	defense response to nematode	0.5	0.031	0.01561
824	HMDB0000464	Calcium	activation of innate immune response	0.345	0.002	8e-05
827	HMDB0000058	Cyclic AMP	activation of innate immune response	0.331	0.006	0
830	HMDB0000538	Adenosine triphosphate	activation of innate immune response	0.39	0.003	0
834	HMDB0001273	Guanosine triphosphate	activation of innate immune response	0.372	0.002	3e-05
835	HMDB0001341	ADP	activation of innate immune response	0.373	0.003	0
843	HMDB0000464	Calcium	innate immune response activating cell surface receptor signaling pathway	0.362	0.002	1e-05
845	HMDB0000058	Cyclic AMP	innate immune response activating cell surface receptor signaling pathway	0.328	0.005	2e-05
847	HMDB0000538	Adenosine triphosphate	innate immune response activating cell surface receptor signaling pathway	0.377	0.003	0
851	HMDB0001273	Guanosine triphosphate	innate immune response activating cell surface receptor signaling pathway	0.375	0.003	4e-05
852	HMDB0001341	ADP	innate immune response activating cell surface receptor signaling pathway	0.377	0.003	0
860	HMDB0000464	Calcium	stimulatory C-type lectin receptor signaling pathway	0.361	0.002	6e-05
862	HMDB0000058	Cyclic AMP	stimulatory C-type lectin receptor signaling pathway	0.334	0.006	1e-05
864	HMDB0000538	Adenosine triphosphate	stimulatory C-type lectin receptor signaling pathway	0.383	0.003	0
868	HMDB0001273	Guanosine triphosphate	stimulatory C-type lectin receptor signaling pathway	0.382	0.003	4e-05
869	HMDB0001341	ADP	stimulatory C-type lectin receptor signaling pathway	0.383	0.003	0
877	HMDB0002111	Water	innate immune response in mucosa	0.49	0.005	0.00508
881	HMDB0000464	Calcium	innate immune response in mucosa	0.436	0.003	0.00508
882	HMDB0000169	D-Mannose	innate immune response in mucosa	0.409	0.021	0.02213
893	HMDB0044384	TG(16:0/20:4(5Z,8Z,11Z,14Z)/20:4(8Z,11Z,14Z,17Z))	innate immune response in mucosa	0.297	0.039	0.01662
894	HMDB0048537	TG(16:1(9Z)/22:0/22:5(4Z,7Z,10Z,13Z,16Z))	innate immune response in mucosa	0.297	0.039	0.01662
895	HMDB0052678	TG(18:2(9Z,12Z)/20:3n6/22:5(7Z,10Z,13Z,16Z,19Z))	innate immune response in mucosa	0.297	0.039	0.01662
897	HMDB0000464	Calcium	natural killer cell mediated immunity	0.413	0.004	0
899	HMDB0001273	Guanosine triphosphate	natural killer cell mediated immunity	0.284	0.003	0.00335
909	HMDB0000538	Adenosine triphosphate	positive regulation of defense response to virus by host	0.367	0.002	0.00076
912	HMDB0001341	ADP	positive regulation of defense response to virus by host	0.35	0.002	0.02151
913	HMDB0001423	Coenzyme A	positive regulation of defense response to virus by host	0.247	0.016	0.00074
914	HMDB0002111	Water	positive regulation of defense response to virus by host	0.461	0.005	7e-05
916	HMDB0059623	hexadecanoyl-CoA	positive regulation of defense response to virus by host	0.247	0.09	0.00074
917	HMDB0001377	Oxygen	leukocyte chemotaxis involved in inflammatory response	0.5	0.023	0.04681
918	HMDB0000692	Fe2+	leukocyte chemotaxis involved in inflammatory response	0.463	0.029	0.04681
919	HMDB0000464	Calcium	leukocyte chemotaxis involved in inflammatory response	0.435	0.006	0.00052
920	HMDB0002111	Water	leukocyte chemotaxis involved in inflammatory response	0.5	0.007	0.04681
923	HMDB0001394	Heparin	leukocyte chemotaxis involved in inflammatory response	0.111	0.073	0.0021
925	HMDB0001964	Caffeic acid	leukocyte chemotaxis involved in inflammatory response	0.312	0.316	0.04681
934	HMDB0000464	Calcium	hematopoietic progenitor cell differentiation	0.301	0.001	0.00131
935	HMDB0002111	Water	hematopoietic progenitor cell differentiation	0.37	0.002	9e-05
945	HMDB0000538	Adenosine triphosphate	hematopoietic progenitor cell differentiation	0.364	0.002	0
947	HMDB0000939	S-Adenosylhomocysteine	hematopoietic progenitor cell differentiation	0.28	0.008	0.01926
949	HMDB0001185	S-Adenosylmethionine	hematopoietic progenitor cell differentiation	0.28	0.007	0.01926
952	HMDB0001273	Guanosine triphosphate	hematopoietic progenitor cell differentiation	0.311	0.001	0.00596
953	HMDB0001341	ADP	hematopoietic progenitor cell differentiation	0.355	0.002	0
968	HMDB0001333	Manganese	lymphocyte anergy	0.457	0.051	0.01249
969	HMDB0000464	Calcium	lymphocyte anergy	0.648	0.012	0.00012
970	HMDB0002111	Water	lymphocyte anergy	0.62	0.011	0.00056
988	HMDB0000464	Calcium	adaptive immune response	0.264	0.001	0.00524
997	HMDB0000058	Cyclic AMP	adaptive immune response	0.205	0.001	0.04268
1008	HMDB0000238	Sepiapterin	adaptive immune response	0.003	0.008	0.0046
1017	HMDB0000538	Adenosine triphosphate	adaptive immune response	0.249	0.001	0.00166
1028	HMDB0001273	Guanosine triphosphate	adaptive immune response	0.193	0.001	0.00556
1032	HMDB0001397	Guanosine monophosphate	adaptive immune response	0.199	0.001	0.02426
1057	HMDB0002111	Water	organ or tissue specific immune response	0.433	0.004	0.01259
1061	HMDB0000464	Calcium	organ or tissue specific immune response	0.412	0.003	2e-05
1073	HMDB0044384	TG(16:0/20:4(5Z,8Z,11Z,14Z)/20:4(8Z,11Z,14Z,17Z))	organ or tissue specific immune response	0.274	0.03	0.02043
1074	HMDB0048537	TG(16:1(9Z)/22:0/22:5(4Z,7Z,10Z,13Z,16Z))	organ or tissue specific immune response	0.274	0.03	0.02043
1075	HMDB0052678	TG(18:2(9Z,12Z)/20:3n6/22:5(7Z,10Z,13Z,16Z,19Z))	organ or tissue specific immune response	0.274	0.03	0.02043
1078	HMDB0002111	Water	immune effector process	0.431	0.003	0
1084	HMDB0000122	D-Glucose	immune effector process	0.333	0.004	0.01135
1102	HMDB0059597	Hydrogen Ion	immune effector process	0.369	0.003	0.03675
1135	HMDB0000464	Calcium	immune effector process	0.399	0.002	0
1158	HMDB0000045	Adenosine monophosphate	immune effector process	0.321	0.002	0.01328
1181	HMDB0000175	Inosinic acid	immune effector process	0.303	0.003	0.0254
1221	HMDB0000538	Adenosine triphosphate	immune effector process	0.369	0.001	0.01037
1262	HMDB0001206	Acetyl-CoA	immune effector process	0.29	0.002	0.00987
1272	HMDB0001273	Guanosine triphosphate	immune effector process	0.345	0.002	4e-05
1287	HMDB0001423	Coenzyme A	immune effector process	0.29	0.002	0.00987
1338	HMDB0003571	Lauroyl-CoA	immune effector process	0.269	0.003	0.04005
1385	HMDB0012969	Heptanoyl-CoA	immune effector process	0.269	0.003	0.04005
1386	HMDB0013037	Pentanoyl-CoA	immune effector process	0.269	0.003	0.04005
1422	HMDB0000464	Calcium	activation of immune response	0.321	0.002	0
1431	HMDB0000058	Cyclic AMP	activation of immune response	0.264	0.002	0.00035
1437	HMDB0000538	Adenosine triphosphate	activation of immune response	0.326	0.002	0
1443	HMDB0001201	Guanosine diphosphate	activation of immune response	0.235	0.002	0.01355
1445	HMDB0001273	Guanosine triphosphate	activation of immune response	0.292	0.002	0
1447	HMDB0001341	ADP	activation of immune response	0.322	0.002	0
1448	HMDB0001397	Guanosine monophosphate	activation of immune response	0.246	0.003	0.00157
1464	HMDB0000464	Calcium	lymphocyte homeostasis	0.245	0.001	0.04824
1468	HMDB0000538	Adenosine triphosphate	lymphocyte homeostasis	0.318	0.002	0.00137
1471	HMDB0001273	Guanosine triphosphate	lymphocyte homeostasis	0.257	0.003	0.00019
1472	HMDB0001341	ADP	lymphocyte homeostasis	0.318	0.003	0.00137
1482	HMDB0002111	Water	myeloid cell homeostasis	0.381	0.002	0.00432
1483	HMDB0001967	Carbon dioxide	myeloid cell homeostasis	0.306	0.008	0.00519
1489	HMDB0000692	Fe2+	myeloid cell homeostasis	0.348	0.008	3e-05
1492	HMDB0000588	Sodium	myeloid cell homeostasis	0.301	0.008	0.0044
1493	HMDB0001333	Manganese	myeloid cell homeostasis	0.322	0.007	0.00579
1501	HMDB0000058	Cyclic AMP	myeloid cell homeostasis	0.248	0.002	0.00438
1512	HMDB0000538	Adenosine triphosphate	myeloid cell homeostasis	0.342	0.002	0
1519	HMDB0001149	5-Aminolevulinic acid	myeloid cell homeostasis	0.2	0.022	0.00519
1527	HMDB0001341	ADP	myeloid cell homeostasis	0.342	0.003	0
1531	HMDB0001423	Coenzyme A	myeloid cell homeostasis	0.246	0.005	0.00298
1533	HMDB0001491	Pyridoxal 5'-phosphate	myeloid cell homeostasis	0.216	0.011	3e-04
1535	HMDB0003178	Heme	myeloid cell homeostasis	0.291	0.004	0.00212
1537	HMDB0003419	Formyl-CoA	myeloid cell homeostasis	0.2	0.022	0.00519
1544	HMDB0001377	Oxygen	cell activation involved in immune response	0.387	0.004	0.01044
1545	HMDB0002111	Water	cell activation involved in immune response	0.477	0.003	0
1551	HMDB0000122	D-Glucose	cell activation involved in immune response	0.37	0.005	9e-04
1558	HMDB0000692	Fe2+	cell activation involved in immune response	0.386	0.004	0.02987
1561	HMDB0000131	Glycerol	cell activation involved in immune response	0.337	0.004	0.04803
1566	HMDB0000215	N-Acetyl-D-glucosamine	cell activation involved in immune response	0.353	0.005	0.03315
1575	HMDB0000143	D-Galactose	cell activation involved in immune response	0.355	0.005	0.01146
1596	HMDB0000586	Potassium	cell activation involved in immune response	0.346	0.004	0.03348
1600	HMDB0000464	Calcium	cell activation involved in immune response	0.428	0.002	0
1605	HMDB0000863	Isopropyl alcohol	cell activation involved in immune response	0.343	0.004	0.00201
1613	HMDB0003345	alpha-D-Glucose	cell activation involved in immune response	0.359	0.005	0.01146
1615	HMDB0000169	D-Mannose	cell activation involved in immune response	0.377	0.003	0.03859
1618	HMDB0059597	Hydrogen Ion	cell activation involved in immune response	0.411	0.004	0.00116
1623	HMDB0000045	Adenosine monophosphate	cell activation involved in immune response	0.348	0.002	3e-04
1643	HMDB0000175	Inosinic acid	cell activation involved in immune response	0.32	0.004	0.00398
1665	HMDB0000250	Pyrophosphate	cell activation involved in immune response	0.314	0.001	0.01414
1676	HMDB0000295	Uridine 5'-diphosphate	cell activation involved in immune response	0.33	0.004	0.03202
1681	HMDB0000538	Adenosine triphosphate	cell activation involved in immune response	0.397	0.001	0
1690	HMDB0000902	NAD	cell activation involved in immune response	0.333	0.002	0.04659
1715	HMDB0001201	Guanosine diphosphate	cell activation involved in immune response	0.35	0.002	0.02353
1717	HMDB0001206	Acetyl-CoA	cell activation involved in immune response	0.322	0.002	0.0014
1726	HMDB0001273	Guanosine triphosphate	cell activation involved in immune response	0.373	0.002	0
1732	HMDB0001341	ADP	cell activation involved in immune response	0.391	0.001	6e-05
1738	HMDB0001401	Glucose 6-phosphate	cell activation involved in immune response	0.325	0.005	0.01811
1741	HMDB0001423	Coenzyme A	cell activation involved in immune response	0.322	0.002	0.0014
1746	HMDB0001448	Sulfate	cell activation involved in immune response	0.311	0.005	0.0312
1776	HMDB0003178	Heme	cell activation involved in immune response	0.352	0.002	0.00546
1789	HMDB0003571	Lauroyl-CoA	cell activation involved in immune response	0.294	0.004	0.01146
1799	HMDB0004866	LacCer(d18:1/12:0)	cell activation involved in immune response	0.322	0.003	0.0366
1800	HMDB0004876	LacCer(d18:1/25:0)	cell activation involved in immune response	0.322	0.003	0.0366
1834	HMDB0012969	Heptanoyl-CoA	cell activation involved in immune response	0.294	0.004	0.01146
1835	HMDB0013037	Pentanoyl-CoA	cell activation involved in immune response	0.294	0.004	0.01146
1861	HMDB0000464	Calcium	astrocyte activation involved in immune response	0.519	0.007	0.00014
1866	HMDB0000588	Sodium	leukocyte activation involved in inflammatory response	0.5	0.143	0.017
1867	HMDB0001377	Oxygen	myeloid leukocyte activation	0.395	0.004	0.00518
1868	HMDB0002111	Water	myeloid leukocyte activation	0.487	0.003	0
1874	HMDB0000122	D-Glucose	myeloid leukocyte activation	0.375	0.005	0.00046
1881	HMDB0000692	Fe2+	myeloid leukocyte activation	0.393	0.004	6e-04
1890	HMDB0000215	N-Acetyl-D-glucosamine	myeloid leukocyte activation	0.359	0.005	0.02369
1899	HMDB0000143	D-Galactose	myeloid leukocyte activation	0.362	0.005	0.00868
1920	HMDB0000586	Potassium	myeloid leukocyte activation	0.351	0.005	0.02751
1924	HMDB0000464	Calcium	myeloid leukocyte activation	0.436	0.002	0
1929	HMDB0000863	Isopropyl alcohol	myeloid leukocyte activation	0.351	0.005	0.02
1936	HMDB0003345	alpha-D-Glucose	myeloid leukocyte activation	0.365	0.005	0.00868
1939	HMDB0000169	D-Mannose	myeloid leukocyte activation	0.376	0.003	0.00117
1942	HMDB0059597	Hydrogen Ion	myeloid leukocyte activation	0.422	0.005	0.00049
1947	HMDB0000045	Adenosine monophosphate	myeloid leukocyte activation	0.35	0.002	1e-04
1967	HMDB0000175	Inosinic acid	myeloid leukocyte activation	0.323	0.004	0.00279
1989	HMDB0000250	Pyrophosphate	myeloid leukocyte activation	0.315	0.001	0.00517
2000	HMDB0000295	Uridine 5'-diphosphate	myeloid leukocyte activation	0.33	0.004	0.02069
2005	HMDB0000538	Adenosine triphosphate	myeloid leukocyte activation	0.399	0.001	0
2014	HMDB0000902	NAD	myeloid leukocyte activation	0.335	0.002	0.00909
2039	HMDB0001201	Guanosine diphosphate	myeloid leukocyte activation	0.35	0.002	0.00979
2041	HMDB0001206	Acetyl-CoA	myeloid leukocyte activation	0.326	0.002	9e-04
2050	HMDB0001273	Guanosine triphosphate	myeloid leukocyte activation	0.376	0.001	0
2056	HMDB0001341	ADP	myeloid leukocyte activation	0.395	0.002	0
2062	HMDB0001401	Glucose 6-phosphate	myeloid leukocyte activation	0.329	0.005	0.01181
2065	HMDB0001423	Coenzyme A	myeloid leukocyte activation	0.326	0.002	9e-04
2070	HMDB0001448	Sulfate	myeloid leukocyte activation	0.314	0.005	0.01988
2075	HMDB0001487	NADH	myeloid leukocyte activation	0.333	0.002	0.04703
2099	HMDB0003178	Heme	myeloid leukocyte activation	0.356	0.002	0.00233
2113	HMDB0003571	Lauroyl-CoA	myeloid leukocyte activation	0.296	0.004	0.00868
2123	HMDB0004866	LacCer(d18:1/12:0)	myeloid leukocyte activation	0.312	0.003	0.01122
2124	HMDB0004876	LacCer(d18:1/25:0)	myeloid leukocyte activation	0.312	0.003	0.01122
2158	HMDB0012969	Heptanoyl-CoA	myeloid leukocyte activation	0.296	0.004	0.00868
2159	HMDB0013037	Pentanoyl-CoA	myeloid leukocyte activation	0.296	0.004	0.00868
2185	HMDB0001377	Oxygen	myeloid cell activation involved in immune response	0.399	0.004	0.00153
2186	HMDB0002111	Water	myeloid cell activation involved in immune response	0.497	0.004	0
2192	HMDB0000122	D-Glucose	myeloid cell activation involved in immune response	0.382	0.006	0.00013
2196	HMDB0003125	Hydrogen peroxide	myeloid cell activation involved in immune response	0.38	0.005	0.00469
2199	HMDB0000692	Fe2+	myeloid cell activation involved in immune response	0.394	0.004	6e-04
2202	HMDB0000131	Glycerol	myeloid cell activation involved in immune response	0.348	0.004	0.02463
2207	HMDB0000215	N-Acetyl-D-glucosamine	myeloid cell activation involved in immune response	0.364	0.006	0.01237
2216	HMDB0000143	D-Galactose	myeloid cell activation involved in immune response	0.367	0.006	0.00496
2237	HMDB0000586	Potassium	myeloid cell activation involved in immune response	0.357	0.005	0.01849
2241	HMDB0000464	Calcium	myeloid cell activation involved in immune response	0.437	0.002	0
2246	HMDB0000863	Isopropyl alcohol	myeloid cell activation involved in immune response	0.355	0.005	0.00051
2253	HMDB0003345	alpha-D-Glucose	myeloid cell activation involved in immune response	0.371	0.006	0.00496
2255	HMDB0000169	D-Mannose	myeloid cell activation involved in immune response	0.381	0.003	0.00078
2256	HMDB0000820	Propyl alcohol	myeloid cell activation involved in immune response	0.353	0.007	0.04073
2258	HMDB0059597	Hydrogen Ion	myeloid cell activation involved in immune response	0.429	0.005	1e-04
2263	HMDB0000045	Adenosine monophosphate	myeloid cell activation involved in immune response	0.357	0.002	2e-05
2267	HMDB0000058	Cyclic AMP	myeloid cell activation involved in immune response	0.326	0.001	0.04838
2283	HMDB0000175	Inosinic acid	myeloid cell activation involved in immune response	0.33	0.004	0.00136
2286	HMDB0000189	Inosine triphosphate	myeloid cell activation involved in immune response	0.34	0.005	0.0295
2305	HMDB0000250	Pyrophosphate	myeloid cell activation involved in immune response	0.317	0.001	0.0018
2316	HMDB0000295	Uridine 5'-diphosphate	myeloid cell activation involved in immune response	0.336	0.004	0.00895
2321	HMDB0000538	Adenosine triphosphate	myeloid cell activation involved in immune response	0.397	0.001	0
2330	HMDB0000902	NAD	myeloid cell activation involved in immune response	0.343	0.002	0.00259
2352	HMDB0001201	Guanosine diphosphate	myeloid cell activation involved in immune response	0.35	0.002	0.00508
2354	HMDB0001206	Acetyl-CoA	myeloid cell activation involved in immune response	0.332	0.003	0.00038
2357	HMDB0001248	FAD	myeloid cell activation involved in immune response	0.329	0.004	0.031
2363	HMDB0001273	Guanosine triphosphate	myeloid cell activation involved in immune response	0.375	0.002	0
2369	HMDB0001341	ADP	myeloid cell activation involved in immune response	0.392	0.001	0
2375	HMDB0001401	Glucose 6-phosphate	myeloid cell activation involved in immune response	0.333	0.005	0.00518
2378	HMDB0001423	Coenzyme A	myeloid cell activation involved in immune response	0.332	0.003	0.00038
2383	HMDB0001448	Sulfate	myeloid cell activation involved in immune response	0.318	0.006	0.00815
2388	HMDB0001487	NADH	myeloid cell activation involved in immune response	0.341	0.002	0.01696
2402	HMDB0001586	Glucose 1-phosphate	myeloid cell activation involved in immune response	0.326	0.005	0.02944
2412	HMDB0003178	Heme	myeloid cell activation involved in immune response	0.357	0.002	0.00051
2415	HMDB0003335	IDP	myeloid cell activation involved in immune response	0.34	0.005	0.0295
2424	HMDB0003571	Lauroyl-CoA	myeloid cell activation involved in immune response	0.3	0.005	0.00496
2434	HMDB0004866	LacCer(d18:1/12:0)	myeloid cell activation involved in immune response	0.315	0.003	0.00356
2435	HMDB0004876	LacCer(d18:1/25:0)	myeloid cell activation involved in immune response	0.315	0.003	0.00356
2469	HMDB0012969	Heptanoyl-CoA	myeloid cell activation involved in immune response	0.3	0.005	0.00496
2470	HMDB0013037	Pentanoyl-CoA	myeloid cell activation involved in immune response	0.3	0.005	0.00496
2495	HMDB0000045	Adenosine monophosphate	basophil activation involved in immune response	0.548	0.02	2e-05
2496	HMDB0000061	Adenosine 3',5'-diphosphate	basophil activation involved in immune response	0.48	0.182	0.02151
2497	HMDB0000182	L-Lysine	basophil activation involved in immune response	0.325	0.061	0.01561
2498	HMDB0000229	Nicotinamide ribotide	basophil activation involved in immune response	0.48	0.136	0.02151
2499	HMDB0000250	Pyrophosphate	basophil activation involved in immune response	0.325	0.011	0.01561
2500	HMDB0000286	Uridine diphosphate glucose	basophil activation involved in immune response	0.48	0.136	0.02151
2501	HMDB0000288	Uridine 5'-monophosphate	basophil activation involved in immune response	0.48	0.078	0.02151
2502	HMDB0000538	Adenosine triphosphate	basophil activation involved in immune response	0.325	0.002	0.01561
2503	HMDB0000902	NAD	basophil activation involved in immune response	0.48	0.015	0.02151
2504	HMDB0001132	Nicotinic acid mononucleotide	basophil activation involved in immune response	0.48	0.109	0.02151
2505	HMDB0001134	Phosphoadenosine phosphosulfate	basophil activation involved in immune response	0.48	0.182	0.02151
2506	HMDB0001179	Nicotinic acid adenine dinucleotide	basophil activation involved in immune response	0.48	0.182	0.02151
2507	HMDB0001248	FAD	basophil activation involved in immune response	0.48	0.039	0.02151
2508	HMDB0001373	Dephospho-CoA	basophil activation involved in immune response	0.48	0.182	0.02151
2509	HMDB0001416	Pantetheine 4'-phosphate	basophil activation involved in immune response	0.48	0.136	0.02151
2510	HMDB0001448	Sulfate	basophil activation involved in immune response	0.48	0.068	0.02151
2511	HMDB0001487	NADH	basophil activation involved in immune response	0.48	0.019	0.02151
2512	HMDB0001520	Flavin mononucleotide	basophil activation involved in immune response	0.48	0.091	0.02151
2513	HMDB0001586	Glucose 1-phosphate	basophil activation involved in immune response	0.48	0.061	0.02151
2514	HMDB0002111	Water	basophil activation involved in immune response	0.48	0.002	0.02151
2518	HMDB0000464	Calcium	eosinophil activation involved in immune response	0.5	0.01	0.01971
2521	HMDB0002111	Water	mast cell activation involved in immune response	0.415	0.002	0.00889
2523	HMDB0000464	Calcium	mast cell activation involved in immune response	0.419	0.003	0
2524	HMDB0000045	Adenosine monophosphate	mast cell activation involved in immune response	0.356	0.005	0.01275
2526	HMDB0000058	Cyclic AMP	mast cell activation involved in immune response	0.27	0.004	0.00651
2535	HMDB0000538	Adenosine triphosphate	mast cell activation involved in immune response	0.405	0.004	0
2545	HMDB0001341	ADP	mast cell activation involved in immune response	0.378	0.004	0
2568	HMDB0001377	Oxygen	neutrophil activation involved in immune response	0.404	0.005	0.00015
2569	HMDB0002111	Water	neutrophil activation involved in immune response	0.505	0.004	0
2575	HMDB0000122	D-Glucose	neutrophil activation involved in immune response	0.388	0.007	6e-05
2579	HMDB0003125	Hydrogen peroxide	neutrophil activation involved in immune response	0.385	0.006	0.00318
2582	HMDB0000692	Fe2+	neutrophil activation involved in immune response	0.397	0.004	0.00013
2585	HMDB0000131	Glycerol	neutrophil activation involved in immune response	0.353	0.005	0.02333
2590	HMDB0000215	N-Acetyl-D-glucosamine	neutrophil activation involved in immune response	0.369	0.006	0.0095
2599	HMDB0000143	D-Galactose	neutrophil activation involved in immune response	0.371	0.006	0.00447
2620	HMDB0000586	Potassium	neutrophil activation involved in immune response	0.362	0.006	0.01849
2624	HMDB0000464	Calcium	neutrophil activation involved in immune response	0.438	0.002	0
2629	HMDB0000863	Isopropyl alcohol	neutrophil activation involved in immune response	0.362	0.006	0.00035
2636	HMDB0003345	alpha-D-Glucose	neutrophil activation involved in immune response	0.376	0.006	0.00447
2638	HMDB0000169	D-Mannose	neutrophil activation involved in immune response	0.385	0.004	3e-04
2639	HMDB0000820	Propyl alcohol	neutrophil activation involved in immune response	0.358	0.008	0.03548
2641	HMDB0059597	Hydrogen Ion	neutrophil activation involved in immune response	0.438	0.006	3e-05
2646	HMDB0000045	Adenosine monophosphate	neutrophil activation involved in immune response	0.352	0.002	6e-05
2664	HMDB0000175	Inosinic acid	neutrophil activation involved in immune response	0.336	0.005	0.0011
2666	HMDB0000189	Inosine triphosphate	neutrophil activation involved in immune response	0.345	0.006	0.021
2676	HMDB0000221	NADPH	neutrophil activation involved in immune response	0.326	0.003	0.03147
2684	HMDB0000250	Pyrophosphate	neutrophil activation involved in immune response	0.307	0.001	0.00447
2695	HMDB0000295	Uridine 5'-diphosphate	neutrophil activation involved in immune response	0.342	0.005	0.00571
2700	HMDB0000538	Adenosine triphosphate	neutrophil activation involved in immune response	0.39	0.001	0
2709	HMDB0000902	NAD	neutrophil activation involved in immune response	0.346	0.002	0.00199
2729	HMDB0001201	Guanosine diphosphate	neutrophil activation involved in immune response	0.342	0.002	0.00153
2731	HMDB0001206	Acetyl-CoA	neutrophil activation involved in immune response	0.335	0.003	0.00027
2734	HMDB0001248	FAD	neutrophil activation involved in immune response	0.32	0.003	0.01151
2740	HMDB0001273	Guanosine triphosphate	neutrophil activation involved in immune response	0.375	0.002	0
2746	HMDB0001341	ADP	neutrophil activation involved in immune response	0.386	0.001	0
2751	HMDB0001401	Glucose 6-phosphate	neutrophil activation involved in immune response	0.337	0.006	0.00344
2753	HMDB0001423	Coenzyme A	neutrophil activation involved in immune response	0.335	0.003	0.00027
2758	HMDB0001448	Sulfate	neutrophil activation involved in immune response	0.316	0.006	0.00447
2763	HMDB0001487	NADH	neutrophil activation involved in immune response	0.342	0.002	0.01544
2777	HMDB0001586	Glucose 1-phosphate	neutrophil activation involved in immune response	0.322	0.004	0.01849
2787	HMDB0003178	Heme	neutrophil activation involved in immune response	0.359	0.002	7e-05
2790	HMDB0003335	IDP	neutrophil activation involved in immune response	0.345	0.006	0.021
2799	HMDB0003571	Lauroyl-CoA	neutrophil activation involved in immune response	0.302	0.005	0.00447
2807	HMDB0004249	Phosphatidylinositol-3,4,5-trisphosphate	neutrophil activation involved in immune response	0.302	0.002	0.01849
2809	HMDB0004866	LacCer(d18:1/12:0)	neutrophil activation involved in immune response	0.314	0.003	0.00027
2810	HMDB0004876	LacCer(d18:1/25:0)	neutrophil activation involved in immune response	0.314	0.003	0.00027
2844	HMDB0012969	Heptanoyl-CoA	neutrophil activation involved in immune response	0.302	0.005	0.00447
2845	HMDB0013037	Pentanoyl-CoA	neutrophil activation involved in immune response	0.302	0.005	0.00447
2874	HMDB0000464	Calcium	lymphocyte activation involved in immune response	0.365	0.001	0.00509
2891	HMDB0000538	Adenosine triphosphate	lymphocyte activation involved in immune response	0.351	0.001	0.00435
2897	HMDB0001273	Guanosine triphosphate	lymphocyte activation involved in immune response	0.282	0.001	0.0087
2926	HMDB0000538	Adenosine triphosphate	T cell activation involved in immune response	0.348	0.001	0.03793
2929	HMDB0001341	ADP	T cell activation involved in immune response	0.348	0.001	0.03793
2940	HMDB0000538	Adenosine triphosphate	alpha-beta T cell activation involved in immune response	0.328	0.002	0.04247
2942	HMDB0001341	ADP	alpha-beta T cell activation involved in immune response	0.328	0.002	0.04247
2962	HMDB0000538	Adenosine triphosphate	alpha-beta T cell differentiation involved in immune response	0.328	0.002	0.04247
2964	HMDB0001341	ADP	alpha-beta T cell differentiation involved in immune response	0.328	0.002	0.04247
2969	HMDB0000538	Adenosine triphosphate	CD4-positive, alpha-beta T cell differentiation involved in immune response	0.332	0.002	0.04034
2971	HMDB0001341	ADP	CD4-positive, alpha-beta T cell differentiation involved in immune response	0.332	0.002	0.04034
2975	HMDB0000464	Calcium	gamma-delta intraepithelial T cell differentiation	0.5	0.016	0.00756
2976	HMDB0000464	Calcium	CD8-positive, gamma-delta intraepithelial T cell differentiation	0.5	0.016	0.00756
2984	HMDB0000464	Calcium	B cell activation involved in immune response	0.348	0.001	0.00803
2994	HMDB0000538	Adenosine triphosphate	B cell activation involved in immune response	0.23	0.001	0.00854
3000	HMDB0001273	Guanosine triphosphate	B cell activation involved in immune response	0.244	0.002	0.00771
3011	HMDB0000464	Calcium	mature B cell differentiation involved in immune response	0.394	0.003	0.00159
3020	HMDB0001273	Guanosine triphosphate	mature B cell differentiation involved in immune response	0.244	0.003	0.00371
3033	HMDB0000464	Calcium	marginal zone B cell differentiation	0.344	0.005	0.00228
3036	HMDB0001273	Guanosine triphosphate	marginal zone B cell differentiation	0.2	0.01	0.00037
3045	HMDB0000538	Adenosine triphosphate	myeloid progenitor cell differentiation	0.5	0.008	0.00178
3046	HMDB0001341	ADP	myeloid progenitor cell differentiation	0.5	0.01	0.00178
3049	HMDB0000095	Cytidine monophosphate	memory B cell differentiation	0.75	0.667	0.00714
3050	HMDB0001176	Cytidine 5'-monophosphate-N-acetylneuraminic acid	memory B cell differentiation	0.75	1	0.00714
3054	HMDB0000464	Calcium	lymphoid progenitor cell differentiation	0.034	0.002	0.04948
3055	HMDB0000538	Adenosine triphosphate	lymphoid progenitor cell differentiation	0.368	0.004	6e-05
3056	HMDB0001273	Guanosine triphosphate	lymphoid progenitor cell differentiation	0.069	0.005	0.00952
3057	HMDB0001341	ADP	lymphoid progenitor cell differentiation	0.328	0.004	0.00207
3067	HMDB0000161	L-Alanine	natural killer cell activation involved in immune response	0.233	0.073	0.03378
3068	HMDB0002111	Water	natural killer cell activation involved in immune response	0.368	0.003	0.03378
3069	HMDB0000161	L-Alanine	natural killer cell differentiation involved in immune response	0.625	0.514	0.00025
3070	HMDB0002111	Water	natural killer cell differentiation involved in immune response	0.625	0.013	0.00025
3073	HMDB0001333	Manganese	immature B cell differentiation	0.43	0.034	0.01011
3074	HMDB0000045	Adenosine monophosphate	immature B cell differentiation	0.281	0.015	0.02336
3075	HMDB0000250	Pyrophosphate	immature B cell differentiation	0.281	0.012	0.02336
3076	HMDB0000538	Adenosine triphosphate	immature B cell differentiation	0.526	0.008	0
3077	HMDB0001341	ADP	immature B cell differentiation	0.465	0.008	0
3080	HMDB0013862	N-desmethylimatinib	immature B cell differentiation	0.382	0.15	0.02191
3081	HMDB0015595	Nilotinib	immature B cell differentiation	0.382	0.3	0.02191
3084	HMDB0000464	Calcium	pro-B cell differentiation	0.059	0.003	0.03114
3085	HMDB0000538	Adenosine triphosphate	pro-B cell differentiation	0.328	0.006	0.00016
3086	HMDB0001273	Guanosine triphosphate	pro-B cell differentiation	0.118	0.008	0.00309
3087	HMDB0001341	ADP	pro-B cell differentiation	0.26	0.006	0.00963
3089	HMDB0000538	Adenosine triphosphate	pre-B cell differentiation	0.481	0.008	0.00046
3090	HMDB0001341	ADP	pre-B cell differentiation	0.481	0.01	0.00046
3107	HMDB0000464	Calcium	mature B cell differentiation	0.364	0.002	0.0026
3116	HMDB0001273	Guanosine triphosphate	mature B cell differentiation	0.226	0.003	0.0047
3139	HMDB0001377	Oxygen	leukocyte activation involved in immune response	0.387	0.004	0.01021
3140	HMDB0002111	Water	leukocyte activation involved in immune response	0.477	0.003	0
3146	HMDB0000122	D-Glucose	leukocyte activation involved in immune response	0.37	0.005	9e-04
3150	HMDB0003125	Hydrogen peroxide	leukocyte activation involved in immune response	0.369	0.004	0.0161
3153	HMDB0000692	Fe2+	leukocyte activation involved in immune response	0.384	0.003	0.02496
3156	HMDB0000131	Glycerol	leukocyte activation involved in immune response	0.337	0.004	0.04803
3161	HMDB0000215	N-Acetyl-D-glucosamine	leukocyte activation involved in immune response	0.353	0.005	0.03315
3170	HMDB0000143	D-Galactose	leukocyte activation involved in immune response	0.355	0.005	0.01146
3191	HMDB0000586	Potassium	leukocyte activation involved in immune response	0.346	0.004	0.03348
3195	HMDB0000464	Calcium	leukocyte activation involved in immune response	0.427	0.002	0
3200	HMDB0000863	Isopropyl alcohol	leukocyte activation involved in immune response	0.343	0.004	0.00201
3208	HMDB0003345	alpha-D-Glucose	leukocyte activation involved in immune response	0.359	0.005	0.01146
3210	HMDB0000169	D-Mannose	leukocyte activation involved in immune response	0.377	0.003	0.03698
3213	HMDB0059597	Hydrogen Ion	leukocyte activation involved in immune response	0.411	0.004	0.00113
3218	HMDB0000045	Adenosine monophosphate	leukocyte activation involved in immune response	0.348	0.002	0.00029
3238	HMDB0000175	Inosinic acid	leukocyte activation involved in immune response	0.32	0.004	0.00398
3260	HMDB0000250	Pyrophosphate	leukocyte activation involved in immune response	0.314	0.001	0.01377
3271	HMDB0000295	Uridine 5'-diphosphate	leukocyte activation involved in immune response	0.329	0.004	0.03202
3276	HMDB0000538	Adenosine triphosphate	leukocyte activation involved in immune response	0.397	0.001	0
3285	HMDB0000902	NAD	leukocyte activation involved in immune response	0.333	0.002	0.04505
3310	HMDB0001201	Guanosine diphosphate	leukocyte activation involved in immune response	0.349	0.002	0.02238
3312	HMDB0001206	Acetyl-CoA	leukocyte activation involved in immune response	0.322	0.002	0.0014
3321	HMDB0001273	Guanosine triphosphate	leukocyte activation involved in immune response	0.372	0.002	0
3327	HMDB0001341	ADP	leukocyte activation involved in immune response	0.391	0.001	6e-05
3333	HMDB0001401	Glucose 6-phosphate	leukocyte activation involved in immune response	0.324	0.005	0.01811
3336	HMDB0001423	Coenzyme A	leukocyte activation involved in immune response	0.322	0.002	0.0014
3341	HMDB0001448	Sulfate	leukocyte activation involved in immune response	0.311	0.005	0.0312
3371	HMDB0003178	Heme	leukocyte activation involved in immune response	0.352	0.002	0.00528
3384	HMDB0003571	Lauroyl-CoA	leukocyte activation involved in immune response	0.293	0.004	0.01146
3394	HMDB0004866	LacCer(d18:1/12:0)	leukocyte activation involved in immune response	0.322	0.003	0.03556
3395	HMDB0004876	LacCer(d18:1/25:0)	leukocyte activation involved in immune response	0.322	0.003	0.03556
3429	HMDB0012969	Heptanoyl-CoA	leukocyte activation involved in immune response	0.293	0.004	0.01146
3430	HMDB0013037	Pentanoyl-CoA	leukocyte activation involved in immune response	0.293	0.004	0.01146
3458	HMDB0002111	Water	cytokine production involved in immune response	0.429	0.003	0.00063
3463	HMDB0000464	Calcium	cytokine production involved in immune response	0.4	0.003	1e-05
3474	HMDB0000538	Adenosine triphosphate	cytokine production involved in immune response	0.39	0.002	0
3482	HMDB0001341	ADP	cytokine production involved in immune response	0.39	0.003	0
3500	HMDB0000464	Calcium	T cell cytokine production	0.424	0.004	0.00082
3510	HMDB0000538	Adenosine triphosphate	dendritic cell cytokine production	0.559	0.009	0
3511	HMDB0001341	ADP	dendritic cell cytokine production	0.559	0.011	0
3512	HMDB0002111	Water	dendritic cell cytokine production	0.461	0.005	4e-05
3515	HMDB0000538	Adenosine triphosphate	myeloid dendritic cell cytokine production	0.643	0.013	0
3516	HMDB0001341	ADP	myeloid dendritic cell cytokine production	0.643	0.017	0
3517	HMDB0002111	Water	myeloid dendritic cell cytokine production	0.643	0.011	0
3522	HMDB0001333	Manganese	immunoglobulin production	0.267	0.004	0.04512
3530	HMDB0000250	Pyrophosphate	immunoglobulin production	0.315	0.007	0
3531	HMDB0000538	Adenosine triphosphate	immunoglobulin production	0.327	0.001	0.00121
3534	HMDB0000998	dCTP	immunoglobulin production	0.291	0.031	0.00016
3539	HMDB0001342	Thymidine 5'-triphosphate	immunoglobulin production	0.291	0.021	0.00016
3542	HMDB0001440	dGTP	immunoglobulin production	0.291	0.027	0.00016
3545	HMDB0001532	Deoxyadenosine triphosphate	immunoglobulin production	0.291	0.021	0.00016
3553	HMDB0000045	Adenosine monophosphate	immunoglobulin production involved in immunoglobulin-mediated immune response	0.054	0.007	0.04992
3556	HMDB0000250	Pyrophosphate	immunoglobulin production involved in immunoglobulin-mediated immune response	0.054	0.005	0.04992
3557	HMDB0000538	Adenosine triphosphate	immunoglobulin production involved in immunoglobulin-mediated immune response	0.068	0.002	0.04389
3559	HMDB0000939	S-Adenosylhomocysteine	immunoglobulin production involved in immunoglobulin-mediated immune response	0.251	0.022	0.01552
3560	HMDB0001185	S-Adenosylmethionine	immunoglobulin production involved in immunoglobulin-mediated immune response	0.251	0.021	0.01552
3568	HMDB0002111	Water	mucosal immune response	0.465	0.004	0.01027
3572	HMDB0000464	Calcium	mucosal immune response	0.443	0.004	1e-05
3573	HMDB0000169	D-Mannose	mucosal immune response	0.398	0.017	0.04511
3584	HMDB0044384	TG(16:0/20:4(5Z,8Z,11Z,14Z)/20:4(8Z,11Z,14Z,17Z))	mucosal immune response	0.294	0.032	0.02043
3585	HMDB0048537	TG(16:1(9Z)/22:0/22:5(4Z,7Z,10Z,13Z,16Z))	mucosal immune response	0.294	0.032	0.02043
3586	HMDB0052678	TG(18:2(9Z,12Z)/20:3n6/22:5(7Z,10Z,13Z,16Z,19Z))	mucosal immune response	0.294	0.032	0.02043
3590	HMDB0000464	Calcium	dendritic cell chemotaxis	0.653	0.01	0
3634	HMDB0000169	D-Mannose	antigen processing and presentation of peptide antigen via MHC class Ib	0.143	0.058	0.00496
3635	HMDB0000538	Adenosine triphosphate	antigen processing and presentation of peptide antigen via MHC class Ib	0.143	0.007	0.02522
3644	HMDB0000464	Calcium	immune response-activating cell surface receptor signaling pathway	0.304	0.002	0
3648	HMDB0002111	Water	immune response-activating cell surface receptor signaling pathway	0.308	0.001	0.02159
3653	HMDB0000058	Cyclic AMP	immune response-activating cell surface receptor signaling pathway	0.254	0.002	0.0011
3659	HMDB0000538	Adenosine triphosphate	immune response-activating cell surface receptor signaling pathway	0.321	0.002	0
3665	HMDB0001201	Guanosine diphosphate	immune response-activating cell surface receptor signaling pathway	0.23	0.003	0.00386
3667	HMDB0001273	Guanosine triphosphate	immune response-activating cell surface receptor signaling pathway	0.287	0.003	0
3669	HMDB0001341	ADP	immune response-activating cell surface receptor signaling pathway	0.319	0.003	0
3670	HMDB0001397	Guanosine monophosphate	immune response-activating cell surface receptor signaling pathway	0.242	0.004	0.00033
3683	HMDB0000464	Calcium	complement receptor mediated signaling pathway	0.622	0.01	0
3684	HMDB0002111	Water	complement receptor mediated signaling pathway	0.445	0.005	0.02548
3688	HMDB0000464	Calcium	Fc receptor mediated stimulatory signaling pathway	0.244	0.002	2e-04
3693	HMDB0000538	Adenosine triphosphate	Fc receptor mediated stimulatory signaling pathway	0.288	0.003	0
3695	HMDB0001201	Guanosine diphosphate	Fc receptor mediated stimulatory signaling pathway	0.234	0.008	0
3696	HMDB0001273	Guanosine triphosphate	Fc receptor mediated stimulatory signaling pathway	0.265	0.004	0
3697	HMDB0001341	ADP	Fc receptor mediated stimulatory signaling pathway	0.288	0.004	0
3698	HMDB0001397	Guanosine monophosphate	Fc receptor mediated stimulatory signaling pathway	0.234	0.009	0
3700	HMDB0002111	Water	Fc receptor mediated stimulatory signaling pathway	0.248	0.002	0.00218
3702	HMDB0004249	Phosphatidylinositol-3,4,5-trisphosphate	Fc receptor mediated stimulatory signaling pathway	0.227	0.013	0.00168
3708	HMDB0000464	Calcium	immune response-regulating cell surface receptor signaling pathway involved in phagocytosis	0.234	0.001	0.00105
3713	HMDB0000538	Adenosine triphosphate	immune response-regulating cell surface receptor signaling pathway involved in phagocytosis	0.28	0.003	0
3715	HMDB0001201	Guanosine diphosphate	immune response-regulating cell surface receptor signaling pathway involved in phagocytosis	0.227	0.008	0
3716	HMDB0001273	Guanosine triphosphate	immune response-regulating cell surface receptor signaling pathway involved in phagocytosis	0.259	0.005	0
3717	HMDB0001341	ADP	immune response-regulating cell surface receptor signaling pathway involved in phagocytosis	0.28	0.003	0
3718	HMDB0001397	Guanosine monophosphate	immune response-regulating cell surface receptor signaling pathway involved in phagocytosis	0.227	0.01	0
3720	HMDB0002111	Water	immune response-regulating cell surface receptor signaling pathway involved in phagocytosis	0.242	0.002	0.00167
3722	HMDB0004249	Phosphatidylinositol-3,4,5-trisphosphate	immune response-regulating cell surface receptor signaling pathway involved in phagocytosis	0.216	0.011	0.01123
3725	HMDB0000464	Calcium	immune complex clearance	0.5	0.014	0.00826
3726	HMDB0002111	Water	immune complex clearance	0.417	0.009	0.03318
3727	HMDB0000464	Calcium	immune complex clearance by monocytes and macrophages	0.75	0.019	0.00252
3728	HMDB0002111	Water	immune complex clearance by monocytes and macrophages	0.625	0.013	0.02434
3729	HMDB0002111	Water	inflammatory response to antigenic stimulus	0.293	0.001	9e-05
3730	HMDB0001967	Carbon dioxide	inflammatory response to antigenic stimulus	0.25	0.004	0.01353
3734	HMDB0000464	Calcium	inflammatory response to antigenic stimulus	0.346	0.002	0
3736	HMDB0001889	Theophylline	inflammatory response to antigenic stimulus	0.269	0.008	0.01353
3737	HMDB0000169	D-Mannose	inflammatory response to antigenic stimulus	0.235	0.002	0.04333
3740	HMDB0000058	Cyclic AMP	inflammatory response to antigenic stimulus	0.316	0.009	0
3741	HMDB0000078	Cysteinylglycine	inflammatory response to antigenic stimulus	0.161	0.012	0.01353
3743	HMDB0000148	L-Glutamic acid	inflammatory response to antigenic stimulus	0.161	0.007	0.01353
3744	HMDB0000181	L-Dopa	inflammatory response to antigenic stimulus	0.243	0.01	0.01353
3746	HMDB0000216	Norepinephrine	inflammatory response to antigenic stimulus	0.251	0.016	0.00091
3747	HMDB0000243	Pyruvic acid	inflammatory response to antigenic stimulus	0.275	0.014	0
3748	HMDB0000250	Pyrophosphate	inflammatory response to antigenic stimulus	0.278	0.004	0
3749	HMDB0000251	Taurine	inflammatory response to antigenic stimulus	0.161	0.02	0.01353
3754	HMDB0000538	Adenosine triphosphate	inflammatory response to antigenic stimulus	0.308	0.002	0
3756	HMDB0000742	Homocysteine	inflammatory response to antigenic stimulus	0.206	0.02	0.04333
3757	HMDB0000902	NAD	inflammatory response to antigenic stimulus	0.288	0.006	0
3759	HMDB0000939	S-Adenosylhomocysteine	inflammatory response to antigenic stimulus	0.206	0.002	0.04333
3761	HMDB0001185	S-Adenosylmethionine	inflammatory response to antigenic stimulus	0.206	0.002	0.04333
3762	HMDB0001198	Leukotriene C4	inflammatory response to antigenic stimulus	0.161	0.02	0.01353
3763	HMDB0001201	Guanosine diphosphate	inflammatory response to antigenic stimulus	0.258	0.002	0.01635
3764	HMDB0001273	Guanosine triphosphate	inflammatory response to antigenic stimulus	0.286	0.002	0
3765	HMDB0001314	Cyclic GMP	inflammatory response to antigenic stimulus	0.275	0.014	0
3766	HMDB0001341	ADP	inflammatory response to antigenic stimulus	0.253	0.001	0.00104
3767	HMDB0001394	Heparin	inflammatory response to antigenic stimulus	0.211	0.003	0.04333
3768	HMDB0001397	Guanosine monophosphate	inflammatory response to antigenic stimulus	0.249	0.002	0.00091
3769	HMDB0001487	NADH	inflammatory response to antigenic stimulus	0.275	0.007	0
3772	HMDB0001980	Vasopressin	inflammatory response to antigenic stimulus	0.145	0.015	0.01353
3777	HMDB0003288	Selenocysteine	inflammatory response to antigenic stimulus	0.2	0.01	0.02371
3780	HMDB0004113	Se-Methylselenocysteine	inflammatory response to antigenic stimulus	0.161	0.02	0.01353
3781	HMDB0004119	Selenohomocysteine	inflammatory response to antigenic stimulus	0.206	0.02	0.04333
3782	HMDB0004195	5-L-Glutamyl-taurine	inflammatory response to antigenic stimulus	0.161	0.02	0.01353
3785	HMDB0010716	Gamma-Glutamyl-Se-methylselenocysteine	inflammatory response to antigenic stimulus	0.161	0.02	0.01353
3786	HMDB0014118	Trifluoroacetic acid	inflammatory response to antigenic stimulus	0.248	0.015	0.01353
3787	HMDB0014709	Fondaparinux sodium	inflammatory response to antigenic stimulus	0.211	0.02	0.04333
3788	HMDB0014889	Epinastine	inflammatory response to antigenic stimulus	0.007	0.015	0.01353
3790	HMDB0000464	Calcium	acute inflammatory response to antigenic stimulus	0.213	0.003	0.00332
3792	HMDB0000169	D-Mannose	acute inflammatory response to antigenic stimulus	0.264	0.019	0.00543
3800	HMDB0001394	Heparin	acute inflammatory response to antigenic stimulus	0.217	0.025	0.00543
3801	HMDB0003288	Selenocysteine	acute inflammatory response to antigenic stimulus	0.028	0.054	0.04066
3803	HMDB0014709	Fondaparinux sodium	acute inflammatory response to antigenic stimulus	0.217	0.162	0.00543
3804	HMDB0000863	Isopropyl alcohol	chronic inflammatory response to antigenic stimulus	0.545	0.118	0.00075
3805	HMDB0000742	Homocysteine	chronic inflammatory response to antigenic stimulus	0.417	0.5	0.00094
3806	HMDB0000902	NAD	chronic inflammatory response to antigenic stimulus	0.417	0.028	0.00094
3807	HMDB0000939	S-Adenosylhomocysteine	chronic inflammatory response to antigenic stimulus	0.417	0.062	0.00094
3808	HMDB0001185	S-Adenosylmethionine	chronic inflammatory response to antigenic stimulus	0.417	0.059	0.00094
3810	HMDB0002111	Water	chronic inflammatory response to antigenic stimulus	0.485	0.005	0.00094
3811	HMDB0004119	Selenohomocysteine	chronic inflammatory response to antigenic stimulus	0.417	0.5	0.00094
3815	HMDB0002111	Water	production of molecular mediator of immune response	0.399	0.002	0.00933
3822	HMDB0000464	Calcium	production of molecular mediator of immune response	0.357	0.001	0.00219
3834	HMDB0000250	Pyrophosphate	production of molecular mediator of immune response	0.297	0.004	0.00012
3838	HMDB0000538	Adenosine triphosphate	production of molecular mediator of immune response	0.378	0.002	0
3841	HMDB0000998	dCTP	production of molecular mediator of immune response	0.269	0.017	0.00103
3850	HMDB0001341	ADP	production of molecular mediator of immune response	0.368	0.002	3e-05
3851	HMDB0001342	Thymidine 5'-triphosphate	production of molecular mediator of immune response	0.269	0.011	0.00103
3854	HMDB0001440	dGTP	production of molecular mediator of immune response	0.269	0.014	0.00103
3857	HMDB0001532	Deoxyadenosine triphosphate	production of molecular mediator of immune response	0.269	0.011	0.00103
3868	HMDB0001377	Oxygen	leukocyte mediated immunity	0.36	0.003	0.04246
3869	HMDB0002111	Water	leukocyte mediated immunity	0.435	0.003	0
3875	HMDB0000122	D-Glucose	leukocyte mediated immunity	0.337	0.004	0.00319
3893	HMDB0059597	Hydrogen Ion	leukocyte mediated immunity	0.378	0.004	0.00392
3900	HMDB0000143	D-Galactose	leukocyte mediated immunity	0.324	0.004	0.01796
3922	HMDB0000586	Potassium	leukocyte mediated immunity	0.314	0.004	0.04504
3926	HMDB0000464	Calcium	leukocyte mediated immunity	0.396	0.002	0
3938	HMDB0003345	alpha-D-Glucose	leukocyte mediated immunity	0.327	0.004	0.01796
3940	HMDB0000169	D-Mannose	leukocyte mediated immunity	0.347	0.003	0.04231
3948	HMDB0000045	Adenosine monophosphate	leukocyte mediated immunity	0.32	0.002	0.00166
3970	HMDB0000175	Inosinic acid	leukocyte mediated immunity	0.304	0.004	0.00811
3992	HMDB0000250	Pyrophosphate	leukocyte mediated immunity	0.302	0.001	0.02978
4009	HMDB0000538	Adenosine triphosphate	leukocyte mediated immunity	0.359	0.001	0.00026
4046	HMDB0001206	Acetyl-CoA	leukocyte mediated immunity	0.292	0.002	0.00298
4056	HMDB0001273	Guanosine triphosphate	leukocyte mediated immunity	0.335	0.001	4e-05
4062	HMDB0001341	ADP	leukocyte mediated immunity	0.354	0.001	0.00503
4067	HMDB0001401	Glucose 6-phosphate	leukocyte mediated immunity	0.295	0.004	0.0404
4069	HMDB0001423	Coenzyme A	leukocyte mediated immunity	0.292	0.002	0.00298
4074	HMDB0001448	Sulfate	leukocyte mediated immunity	0.28	0.004	0.01796
4094	HMDB0001586	Glucose 1-phosphate	leukocyte mediated immunity	0.281	0.003	0.04504
4116	HMDB0003571	Lauroyl-CoA	leukocyte mediated immunity	0.269	0.003	0.01796
4163	HMDB0012969	Heptanoyl-CoA	leukocyte mediated immunity	0.269	0.003	0.01796
4164	HMDB0013037	Pentanoyl-CoA	leukocyte mediated immunity	0.269	0.003	0.01796
4192	HMDB0001377	Oxygen	myeloid leukocyte mediated immunity	0.398	0.004	0.00159
4193	HMDB0002111	Water	myeloid leukocyte mediated immunity	0.495	0.004	0
4199	HMDB0000122	D-Glucose	myeloid leukocyte mediated immunity	0.38	0.006	0.00013
4203	HMDB0003125	Hydrogen peroxide	myeloid leukocyte mediated immunity	0.378	0.005	0.00469
4206	HMDB0000692	Fe2+	myeloid leukocyte mediated immunity	0.392	0.004	0.00065
4209	HMDB0000131	Glycerol	myeloid leukocyte mediated immunity	0.346	0.004	0.02463
4214	HMDB0000215	N-Acetyl-D-glucosamine	myeloid leukocyte mediated immunity	0.362	0.006	0.01237
4223	HMDB0000143	D-Galactose	myeloid leukocyte mediated immunity	0.365	0.006	0.00496
4244	HMDB0000586	Potassium	myeloid leukocyte mediated immunity	0.355	0.005	0.01849
4248	HMDB0000464	Calcium	myeloid leukocyte mediated immunity	0.435	0.002	0
4253	HMDB0000863	Isopropyl alcohol	myeloid leukocyte mediated immunity	0.354	0.005	0.00051
4260	HMDB0003345	alpha-D-Glucose	myeloid leukocyte mediated immunity	0.369	0.005	0.00496
4262	HMDB0000169	D-Mannose	myeloid leukocyte mediated immunity	0.38	0.003	0.00048
4263	HMDB0000820	Propyl alcohol	myeloid leukocyte mediated immunity	0.352	0.007	0.04073
4265	HMDB0059597	Hydrogen Ion	myeloid leukocyte mediated immunity	0.427	0.005	1e-04
4270	HMDB0000045	Adenosine monophosphate	myeloid leukocyte mediated immunity	0.35	0.002	5e-05
4274	HMDB0000058	Cyclic AMP	myeloid leukocyte mediated immunity	0.324	0.001	0.04934
4289	HMDB0000175	Inosinic acid	myeloid leukocyte mediated immunity	0.329	0.004	0.00136
4291	HMDB0000189	Inosine triphosphate	myeloid leukocyte mediated immunity	0.339	0.005	0.0295
4309	HMDB0000250	Pyrophosphate	myeloid leukocyte mediated immunity	0.315	0.001	0.00245
4320	HMDB0000295	Uridine 5'-diphosphate	myeloid leukocyte mediated immunity	0.335	0.004	0.00895
4325	HMDB0000538	Adenosine triphosphate	myeloid leukocyte mediated immunity	0.396	0.001	0
4334	HMDB0000902	NAD	myeloid leukocyte mediated immunity	0.338	0.002	0.00418
4357	HMDB0001201	Guanosine diphosphate	myeloid leukocyte mediated immunity	0.349	0.002	0.00537
4359	HMDB0001206	Acetyl-CoA	myeloid leukocyte mediated immunity	0.33	0.003	0.00038
4368	HMDB0001273	Guanosine triphosphate	myeloid leukocyte mediated immunity	0.373	0.002	0
4374	HMDB0001341	ADP	myeloid leukocyte mediated immunity	0.391	0.001	0
4379	HMDB0001401	Glucose 6-phosphate	myeloid leukocyte mediated immunity	0.331	0.005	0.00518
4381	HMDB0001423	Coenzyme A	myeloid leukocyte mediated immunity	0.33	0.003	0.00038
4386	HMDB0001448	Sulfate	myeloid leukocyte mediated immunity	0.312	0.005	0.00496
4391	HMDB0001487	NADH	myeloid leukocyte mediated immunity	0.334	0.002	0.02561
4405	HMDB0001586	Glucose 1-phosphate	myeloid leukocyte mediated immunity	0.315	0.004	0.01849
4415	HMDB0003178	Heme	myeloid leukocyte mediated immunity	0.356	0.002	0.00054
4418	HMDB0003335	IDP	myeloid leukocyte mediated immunity	0.339	0.005	0.0295
4427	HMDB0003571	Lauroyl-CoA	myeloid leukocyte mediated immunity	0.298	0.005	0.00496
4438	HMDB0004866	LacCer(d18:1/12:0)	myeloid leukocyte mediated immunity	0.308	0.003	0.00038
4439	HMDB0004876	LacCer(d18:1/25:0)	myeloid leukocyte mediated immunity	0.308	0.003	0.00038
4473	HMDB0012969	Heptanoyl-CoA	myeloid leukocyte mediated immunity	0.298	0.005	0.00496
4474	HMDB0013037	Pentanoyl-CoA	myeloid leukocyte mediated immunity	0.298	0.005	0.00496
4499	HMDB0001377	Oxygen	neutrophil mediated immunity	0.401	0.005	0.00017
4500	HMDB0002111	Water	neutrophil mediated immunity	0.5	0.004	0
4506	HMDB0000122	D-Glucose	neutrophil mediated immunity	0.383	0.006	7e-05
4510	HMDB0003125	Hydrogen peroxide	neutrophil mediated immunity	0.382	0.006	0.00347
4513	HMDB0000692	Fe2+	neutrophil mediated immunity	0.393	0.004	0.00016
4516	HMDB0000131	Glycerol	neutrophil mediated immunity	0.349	0.005	0.02354
4521	HMDB0000215	N-Acetyl-D-glucosamine	neutrophil mediated immunity	0.365	0.006	0.01012
4530	HMDB0000143	D-Galactose	neutrophil mediated immunity	0.368	0.006	0.00458
4551	HMDB0000586	Potassium	neutrophil mediated immunity	0.359	0.005	0.01849
4555	HMDB0000464	Calcium	neutrophil mediated immunity	0.434	0.002	0
4560	HMDB0000863	Isopropyl alcohol	neutrophil mediated immunity	0.358	0.006	0.00038
4567	HMDB0003345	alpha-D-Glucose	neutrophil mediated immunity	0.372	0.006	0.00458
4569	HMDB0000169	D-Mannose	neutrophil mediated immunity	0.383	0.004	0.00019
4570	HMDB0000820	Propyl alcohol	neutrophil mediated immunity	0.355	0.007	0.03657
4572	HMDB0059597	Hydrogen Ion	neutrophil mediated immunity	0.434	0.005	4e-05
4577	HMDB0000045	Adenosine monophosphate	neutrophil mediated immunity	0.348	0.002	7e-05
4595	HMDB0000175	Inosinic acid	neutrophil mediated immunity	0.333	0.005	0.00116
4597	HMDB0000189	Inosine triphosphate	neutrophil mediated immunity	0.341	0.006	0.02266
4607	HMDB0000221	NADPH	neutrophil mediated immunity	0.323	0.002	0.03391
4615	HMDB0000250	Pyrophosphate	neutrophil mediated immunity	0.304	0.001	0.00458
4626	HMDB0000295	Uridine 5'-diphosphate	neutrophil mediated immunity	0.338	0.005	0.0063
4631	HMDB0000538	Adenosine triphosphate	neutrophil mediated immunity	0.386	0.001	0
4640	HMDB0000902	NAD	neutrophil mediated immunity	0.342	0.002	0.00232
4663	HMDB0001201	Guanosine diphosphate	neutrophil mediated immunity	0.339	0.002	0.00188
4665	HMDB0001206	Acetyl-CoA	neutrophil mediated immunity	0.332	0.003	3e-04
4668	HMDB0001248	FAD	neutrophil mediated immunity	0.317	0.003	0.0123
4674	HMDB0001273	Guanosine triphosphate	neutrophil mediated immunity	0.371	0.002	0
4680	HMDB0001341	ADP	neutrophil mediated immunity	0.382	0.001	0
4685	HMDB0001401	Glucose 6-phosphate	neutrophil mediated immunity	0.333	0.006	0.00377
4687	HMDB0001423	Coenzyme A	neutrophil mediated immunity	0.332	0.003	3e-04
4692	HMDB0001448	Sulfate	neutrophil mediated immunity	0.313	0.006	0.00458
4697	HMDB0001487	NADH	neutrophil mediated immunity	0.339	0.002	0.01717
4711	HMDB0001586	Glucose 1-phosphate	neutrophil mediated immunity	0.318	0.004	0.01849
4721	HMDB0003178	Heme	neutrophil mediated immunity	0.356	0.002	9e-05
4724	HMDB0003335	IDP	neutrophil mediated immunity	0.341	0.006	0.02266
4733	HMDB0003571	Lauroyl-CoA	neutrophil mediated immunity	0.299	0.005	0.00458
4742	HMDB0004249	Phosphatidylinositol-3,4,5-trisphosphate	neutrophil mediated immunity	0.299	0.002	0.01849
4744	HMDB0004866	LacCer(d18:1/12:0)	neutrophil mediated immunity	0.311	0.003	3e-04
4745	HMDB0004876	LacCer(d18:1/25:0)	neutrophil mediated immunity	0.311	0.003	3e-04
4779	HMDB0012969	Heptanoyl-CoA	neutrophil mediated immunity	0.299	0.005	0.00458
4780	HMDB0013037	Pentanoyl-CoA	neutrophil mediated immunity	0.299	0.005	0.00458
4803	HMDB0000464	Calcium	eosinophil mediated immunity	0.5	0.01	0.01971
4808	HMDB0000464	Calcium	mast cell mediated immunity	0.435	0.004	0
4811	HMDB0000058	Cyclic AMP	mast cell mediated immunity	0.285	0.004	0.00651
4816	HMDB0000538	Adenosine triphosphate	mast cell mediated immunity	0.438	0.004	0
4822	HMDB0001341	ADP	mast cell mediated immunity	0.414	0.005	0
4838	HMDB0000464	Calcium	lymphocyte mediated immunity	0.301	0.002	0
4870	HMDB0001273	Guanosine triphosphate	lymphocyte mediated immunity	0.214	0.001	0.03635
4890	HMDB0000464	Calcium	humoral immune response mediated by circulating immunoglobulin	0.159	0.001	1e-05
4906	HMDB0000464	Calcium	T cell mediated immunity	0.367	0.002	0.00146
4920	HMDB0000252	Sphingosine	T cell mediated immunity	0.319	0.017	0.00114
4921	HMDB0000269	Sphinganine	T cell mediated immunity	0.319	0.02	0.00114
4935	HMDB0001397	Guanosine monophosphate	T cell mediated immunity	0.298	0.003	0.0059
4936	HMDB0001480	3-Dehydrosphinganine	T cell mediated immunity	0.319	0.026	0.00114
4940	HMDB0004610	Phytosphingosine	T cell mediated immunity	0.319	0.024	0.00114
4941	HMDB0004866	LacCer(d18:1/12:0)	T cell mediated immunity	0.319	0.013	0.00114
4942	HMDB0004876	LacCer(d18:1/25:0)	T cell mediated immunity	0.319	0.013	0.00114
4943	HMDB0006752	Dihydroceramide	T cell mediated immunity	0.363	0.016	0.00114
4961	HMDB0000464	Calcium	adaptive immune response based on somatic recombination of immune receptors built from immunoglobulin superfamily domains	0.298	0.001	0.00013
5026	HMDB0000464	Calcium	plasmacytoid dendritic cell antigen processing and presentation	1	0.024	0.01607
5027	HMDB0000221	NADPH	antigen processing and presentation of peptide antigen via MHC class I	0.311	0.017	1e-05
5028	HMDB0000464	Calcium	antigen processing and presentation of peptide antigen via MHC class I	0.335	0.001	1e-05
5030	HMDB0000538	Adenosine triphosphate	antigen processing and presentation of peptide antigen via MHC class I	0.311	0.001	4e-04
5035	HMDB0001273	Guanosine triphosphate	antigen processing and presentation of peptide antigen via MHC class I	0.294	0.001	0.00281
5041	HMDB0004246	Bradykinin	antigen processing and presentation of peptide antigen via MHC class I	0.29	0.026	0.02049
5045	HMDB0000169	D-Mannose	antigen processing and presentation via MHC class Ib	0.298	0.021	0.0092
5046	HMDB0000252	Sphingosine	antigen processing and presentation via MHC class Ib	0.492	0.117	0
5047	HMDB0000269	Sphinganine	antigen processing and presentation via MHC class Ib	0.492	0.136	0
5048	HMDB0000538	Adenosine triphosphate	antigen processing and presentation via MHC class Ib	0.048	0.002	0.04731
5049	HMDB0001480	3-Dehydrosphinganine	antigen processing and presentation via MHC class Ib	0.492	0.182	0
5050	HMDB0004610	Phytosphingosine	antigen processing and presentation via MHC class Ib	0.492	0.164	0
5051	HMDB0004866	LacCer(d18:1/12:0)	antigen processing and presentation via MHC class Ib	0.492	0.086	0
5052	HMDB0004876	LacCer(d18:1/25:0)	antigen processing and presentation via MHC class Ib	0.492	0.086	0
5053	HMDB0006752	Dihydroceramide	antigen processing and presentation via MHC class Ib	0.492	0.074	0
5054	HMDB0000169	D-Mannose	antigen processing and presentation of endogenous peptide antigen via MHC class Ib	0.167	0.066	0.00472
5055	HMDB0000538	Adenosine triphosphate	antigen processing and presentation of endogenous peptide antigen via MHC class Ib	0.167	0.008	0.02242
5058	HMDB0000464	Calcium	antigen processing and presentation of exogenous peptide antigen	0.318	0.001	1e-05
5060	HMDB0000221	NADPH	antigen processing and presentation of exogenous peptide antigen	0.286	0.01	1e-04
5061	HMDB0000538	Adenosine triphosphate	antigen processing and presentation of exogenous peptide antigen	0.304	0.001	0.00047
5062	HMDB0001201	Guanosine diphosphate	antigen processing and presentation of exogenous peptide antigen	0.274	0.002	0.0054
5064	HMDB0001273	Guanosine triphosphate	antigen processing and presentation of exogenous peptide antigen	0.283	0.001	1e-05
5065	HMDB0001341	ADP	antigen processing and presentation of exogenous peptide antigen	0.285	0.001	0.04122
5074	HMDB0000221	NADPH	antigen processing and presentation of exogenous peptide antigen via MHC class I, TAP-dependent	0.33	0.024	0
5075	HMDB0000464	Calcium	antigen processing and presentation of exogenous peptide antigen via MHC class I, TAP-dependent	0.312	0.001	0.02277
5076	HMDB0000538	Adenosine triphosphate	antigen processing and presentation of exogenous peptide antigen via MHC class I, TAP-dependent	0.33	0.002	0.00014
5084	HMDB0001980	Vasopressin	antigen processing and presentation of exogenous peptide antigen via MHC class I, TAP-independent	0.375	0.333	0.00755
5085	HMDB0000169	D-Mannose	antigen processing and presentation of endogenous peptide antigen	0.045	0.02	0.01062
5086	HMDB0000538	Adenosine triphosphate	antigen processing and presentation of endogenous peptide antigen	0.258	0.004	0.00059
5089	HMDB0004246	Bradykinin	antigen processing and presentation of endogenous peptide antigen	0.231	0.087	0.04827
5090	HMDB0000538	Adenosine triphosphate	antigen processing and presentation of endogenous peptide antigen via MHC class Ib via ER pathway	1	0.027	0.00533
5091	HMDB0000538	Adenosine triphosphate	antigen processing and presentation of endogenous peptide antigen via MHC class Ib via ER pathway, TAP-dependent	1	0.027	0.00533
5094	HMDB0000464	Calcium	antigen processing and presentation of peptide antigen via MHC class II	0.29	0.001	7e-05
5096	HMDB0000045	Adenosine monophosphate	antigen processing and presentation of peptide antigen via MHC class II	0.158	0.004	0.00124
5097	HMDB0000250	Pyrophosphate	antigen processing and presentation of peptide antigen via MHC class II	0.158	0.003	0.00124
5098	HMDB0000538	Adenosine triphosphate	antigen processing and presentation of peptide antigen via MHC class II	0.251	0.001	0.00018
5099	HMDB0001201	Guanosine diphosphate	antigen processing and presentation of peptide antigen via MHC class II	0.257	0.004	0.00255
5100	HMDB0001273	Guanosine triphosphate	antigen processing and presentation of peptide antigen via MHC class II	0.273	0.002	0
5106	HMDB0000464	Calcium	peptide antigen assembly with MHC class I protein complex	0.667	0.012	0.01844
5107	HMDB0001389	Melatonin	peptide antigen assembly with MHC class I protein complex	0.667	0.333	0.01844
5110	HMDB0000464	Calcium	antigen processing and presentation of peptide or polysaccharide antigen via MHC class II	0.29	0.001	7e-05
5112	HMDB0000045	Adenosine monophosphate	antigen processing and presentation of peptide or polysaccharide antigen via MHC class II	0.159	0.004	0.00124
5113	HMDB0000250	Pyrophosphate	antigen processing and presentation of peptide or polysaccharide antigen via MHC class II	0.159	0.003	0.00124
5114	HMDB0000538	Adenosine triphosphate	antigen processing and presentation of peptide or polysaccharide antigen via MHC class II	0.253	0.001	0.00018
5115	HMDB0001201	Guanosine diphosphate	antigen processing and presentation of peptide or polysaccharide antigen via MHC class II	0.259	0.004	0.00255
5116	HMDB0001273	Guanosine triphosphate	antigen processing and presentation of peptide or polysaccharide antigen via MHC class II	0.274	0.002	0
5122	HMDB0001333	Manganese	tolerance induction	0.354	0.019	0.03712
5123	HMDB0000464	Calcium	tolerance induction	0.416	0.004	2e-05
5127	HMDB0000538	Adenosine triphosphate	tolerance induction	0.364	0.003	0.00014
5130	HMDB0001341	ADP	tolerance induction	0.337	0.003	0.00561
5132	HMDB0002111	Water	tolerance induction	0.384	0.003	0.00837
5138	HMDB0000538	Adenosine triphosphate	tolerance induction to self antigen	0.444	0.008	0.00641
5140	HMDB0001341	ADP	tolerance induction to self antigen	0.444	0.01	0.00641
5147	HMDB0001333	Manganese	T cell tolerance induction	0.443	0.03	0.00929
5148	HMDB0000464	Calcium	T cell tolerance induction	0.482	0.006	4e-05
5155	HMDB0002111	Water	T cell tolerance induction	0.485	0.005	0.00214
5160	HMDB0000464	Calcium	lymphocyte chemotaxis across high endothelial venule	1	0.024	0.02603
5162	HMDB0002111	Water	immune system development	0.413	0.002	0.00539
5196	HMDB0000464	Calcium	immune system development	0.386	0.001	0.03696
5212	HMDB0000058	Cyclic AMP	immune system development	0.341	0.001	0.0109
5228	HMDB0000208	Oxoglutaric acid	immune system development	0.257	0.003	0.03997
5236	HMDB0000250	Pyrophosphate	immune system development	0.274	0.001	0.02051
5249	HMDB0000538	Adenosine triphosphate	immune system development	0.4	0.002	0
5277	HMDB0001206	Acetyl-CoA	immune system development	0.331	0.003	0.00442
5282	HMDB0001273	Guanosine triphosphate	immune system development	0.332	0.001	0.00507
5286	HMDB0001341	ADP	immune system development	0.397	0.002	0
5295	HMDB0001423	Coenzyme A	immune system development	0.328	0.003	0.00171
5302	HMDB0001491	Pyridoxal 5'-phosphate	immune system development	0.256	0.003	0.00623
5315	HMDB0003178	Heme	immune system development	0.306	0.002	0.03406
5348	HMDB0059597	Hydrogen Ion	immune system development	0.357	0.003	0.03797
5350	HMDB0002111	Water	leukocyte differentiation	0.425	0.002	0.00049
5377	HMDB0000464	Calcium	leukocyte differentiation	0.406	0.002	3e-05
5386	HMDB0000045	Adenosine monophosphate	leukocyte differentiation	0.264	0.002	0.04333
5411	HMDB0000538	Adenosine triphosphate	leukocyte differentiation	0.408	0.002	0
5429	HMDB0001201	Guanosine diphosphate	leukocyte differentiation	0.326	0.002	0.02644
5433	HMDB0001273	Guanosine triphosphate	leukocyte differentiation	0.339	0.001	2e-05
5435	HMDB0001314	Cyclic GMP	leukocyte differentiation	0.255	0.002	0.04331
5436	HMDB0001341	ADP	leukocyte differentiation	0.405	0.002	0
5440	HMDB0001397	Guanosine monophosphate	leukocyte differentiation	0.303	0.002	0.00754
5478	HMDB0000538	Adenosine triphosphate	leukocyte migration involved in immune response	0.3	0.009	0.03824
5481	HMDB0001341	ADP	leukocyte migration involved in immune response	0.3	0.011	0.03824
5484	HMDB0000464	Calcium	leukocyte migration involved in inflammatory response	0.428	0.006	0
5490	HMDB0001394	Heparin	leukocyte migration involved in inflammatory response	0.277	0.041	0.02334
5497	HMDB0000290	Uridine diphosphate-N-acetylglucosamine	hypersensitivity	0.25	0.235	0.04511
5498	HMDB0000295	Uridine 5'-diphosphate	hypersensitivity	0.25	0.064	0.04511
5500	HMDB0000935	Uridine diphosphate glucuronic acid	hypersensitivity	0.25	0.353	0.04511
5504	HMDB0000464	Calcium	respiratory burst involved in inflammatory response	0.356	0.006	0.00164
5505	HMDB0002111	Water	respiratory burst involved in inflammatory response	0.433	0.007	0.00164
5513	HMDB0002111	Water	monocyte chemotaxis	0.359	0.003	0.00017
5516	HMDB0000492	Chloride ion	monocyte chemotaxis	0.282	0.026	0.03631
5518	HMDB0000464	Calcium	monocyte chemotaxis	0.389	0.003	0
5529	HMDB0000538	Adenosine triphosphate	mast cell chemotaxis	0.399	0.003	0.03179
5530	HMDB0001201	Guanosine diphosphate	mast cell chemotaxis	0.42	0.028	0
5531	HMDB0001273	Guanosine triphosphate	mast cell chemotaxis	0.42	0.01	0
5532	HMDB0001341	ADP	mast cell chemotaxis	0.399	0.004	0.03179
5534	HMDB0001397	Guanosine monophosphate	mast cell chemotaxis	0.42	0.033	0
5538	HMDB0000464	Calcium	histamine secretion by mast cell	0.483	0.009	0.00393
5549	HMDB0000250	Pyrophosphate	somatic diversification of immune receptors via germline recombination within a single locus	0.328	0.006	0.00334
5550	HMDB0000538	Adenosine triphosphate	somatic diversification of immune receptors via germline recombination within a single locus	0.363	0.002	0.00281
5552	HMDB0000939	S-Adenosylhomocysteine	somatic diversification of immune receptors via germline recombination within a single locus	0.282	0.018	0.02774
5554	HMDB0001185	S-Adenosylmethionine	somatic diversification of immune receptors via germline recombination within a single locus	0.282	0.017	0.02774
5566	HMDB0001333	Manganese	somatic diversification of immune receptors via somatic mutation	0.413	0.023	0.01133
5567	HMDB0000250	Pyrophosphate	somatic diversification of immune receptors via somatic mutation	0.476	0.022	0
5568	HMDB0000998	dCTP	somatic diversification of immune receptors via somatic mutation	0.476	0.182	0
5569	HMDB0001342	Thymidine 5'-triphosphate	somatic diversification of immune receptors via somatic mutation	0.476	0.121	0
5570	HMDB0001440	dGTP	somatic diversification of immune receptors via somatic mutation	0.476	0.156	0
5571	HMDB0001532	Deoxyadenosine triphosphate	somatic diversification of immune receptors via somatic mutation	0.476	0.121	0
5575	HMDB0000538	Adenosine triphosphate	somatic diversification of T cell receptor genes	0.438	0.009	0.00267
5578	HMDB0002111	Water	myeloid leukocyte differentiation	0.43	0.002	1e-05
5583	HMDB0000692	Fe2+	myeloid leukocyte differentiation	0.386	0.006	0.00819
5591	HMDB0000464	Calcium	myeloid leukocyte differentiation	0.406	0.002	0
5596	HMDB0000045	Adenosine monophosphate	myeloid leukocyte differentiation	0.267	0.002	0.01089
5597	HMDB0000058	Cyclic AMP	myeloid leukocyte differentiation	0.359	0.003	0.00084
5606	HMDB0000538	Adenosine triphosphate	myeloid leukocyte differentiation	0.417	0.002	0
5615	HMDB0001201	Guanosine diphosphate	myeloid leukocyte differentiation	0.324	0.003	0.00274
5619	HMDB0001273	Guanosine triphosphate	myeloid leukocyte differentiation	0.344	0.002	0
5621	HMDB0001314	Cyclic GMP	myeloid leukocyte differentiation	0.265	0.004	0.01154
5622	HMDB0001341	ADP	myeloid leukocyte differentiation	0.417	0.002	0
5625	HMDB0001397	Guanosine monophosphate	myeloid leukocyte differentiation	0.312	0.003	5e-04
5636	HMDB0003178	Heme	myeloid leukocyte differentiation	0.288	0.002	0.0324
5653	HMDB0059597	Hydrogen Ion	myeloid leukocyte differentiation	0.369	0.004	0.01784
5654	HMDB0000267	Pyroglutamic acid	basophil chemotaxis	0.75	0.8	0.01511
5655	HMDB0001394	Heparin	basophil chemotaxis	0.75	0.308	0.01511
5700	HMDB0000538	Adenosine triphosphate	regulation of immunoglobulin production	0.291	0.001	0.0464
5702	HMDB0000939	S-Adenosylhomocysteine	regulation of immunoglobulin production	0.203	0.016	0.03849
5703	HMDB0001185	S-Adenosylmethionine	regulation of immunoglobulin production	0.203	0.016	0.03849
5722	HMDB0000939	S-Adenosylhomocysteine	positive regulation of immunoglobulin production	0.069	0.025	0.01401
5723	HMDB0001185	S-Adenosylmethionine	positive regulation of immunoglobulin production	0.069	0.024	0.01401
5731	HMDB0001333	Manganese	regulation of tolerance induction	0.392	0.024	0.01536
5732	HMDB0000464	Calcium	regulation of tolerance induction	0.418	0.005	0.00012
5736	HMDB0000538	Adenosine triphosphate	regulation of tolerance induction	0.343	0.003	0.00045
5739	HMDB0001341	ADP	regulation of tolerance induction	0.308	0.003	0.03082
5741	HMDB0002111	Water	regulation of tolerance induction	0.426	0.004	0.0035
5746	HMDB0000464	Calcium	positive regulation of tolerance induction	0.394	0.005	0.00148
5751	HMDB0000538	Adenosine triphosphate	positive regulation of tolerance induction	0.283	0.003	0.01127
5754	HMDB0001341	ADP	positive regulation of tolerance induction	0.283	0.004	0.01127
5778	HMDB0001333	Manganese	regulation of T cell tolerance induction	0.455	0.032	0.00684
5779	HMDB0000464	Calcium	regulation of T cell tolerance induction	0.494	0.006	2e-05
5786	HMDB0002111	Water	regulation of T cell tolerance induction	0.5	0.006	0.0016
5791	HMDB0000464	Calcium	positive regulation of T cell tolerance induction	0.44	0.005	0.00051
5805	HMDB0001333	Manganese	regulation of T cell anergy	0.457	0.051	0.01249
5806	HMDB0000464	Calcium	regulation of T cell anergy	0.648	0.012	0.00012
5807	HMDB0002111	Water	regulation of T cell anergy	0.62	0.011	0.00056
5808	HMDB0000464	Calcium	positive regulation of T cell anergy	0.5	0.014	0.0063
5809	HMDB0002111	Water	respiratory burst involved in defense response	0.542	0.007	6e-05
5816	HMDB0000464	Calcium	respiratory burst involved in defense response	0.463	0.004	6e-05
5822	HMDB0000538	Adenosine triphosphate	respiratory burst involved in defense response	0.36	0.003	0.00026
5823	HMDB0001341	ADP	respiratory burst involved in defense response	0.36	0.003	0.00026
5829	HMDB0004249	Phosphatidylinositol-3,4,5-trisphosphate	respiratory burst involved in defense response	0.342	0.027	0.0147
5837	HMDB0000538	Adenosine triphosphate	somatic recombination of T cell receptor gene segments	0.438	0.009	0.00267
5877	HMDB0000464	Calcium	regulation of immune system process	0.387	0.002	0.01209
5894	HMDB0000058	Cyclic AMP	regulation of immune system process	0.327	0.002	9e-05
5901	HMDB0000148	L-Glutamic acid	regulation of immune system process	0.262	0.002	0.04887
5923	HMDB0000243	Pyruvic acid	regulation of immune system process	0.267	0.002	0.00094
5924	HMDB0000250	Pyrophosphate	regulation of immune system process	0.299	0.001	0.00028
5977	HMDB0001273	Guanosine triphosphate	regulation of immune system process	0.349	0.002	0.00385
5979	HMDB0001314	Cyclic GMP	regulation of immune system process	0.275	0.003	0.00384
6054	HMDB0002111	Water	negative regulation of immune system process	0.37	0.002	0.00135
6065	HMDB0000464	Calcium	negative regulation of immune system process	0.369	0.002	0
6077	HMDB0000058	Cyclic AMP	negative regulation of immune system process	0.308	0.004	0
6087	HMDB0000181	L-Dopa	negative regulation of immune system process	0.251	0.006	0.02051
6092	HMDB0000216	Norepinephrine	negative regulation of immune system process	0.259	0.007	0.00768
6097	HMDB0000243	Pyruvic acid	negative regulation of immune system process	0.269	0.006	0
6098	HMDB0000250	Pyrophosphate	negative regulation of immune system process	0.271	0.002	0
6109	HMDB0000538	Adenosine triphosphate	negative regulation of immune system process	0.348	0.001	0
6115	HMDB0000902	NAD	negative regulation of immune system process	0.3	0.003	0
6135	HMDB0001201	Guanosine diphosphate	negative regulation of immune system process	0.27	0.001	0.00601
6140	HMDB0001273	Guanosine triphosphate	negative regulation of immune system process	0.3	0.001	0
6142	HMDB0001314	Cyclic GMP	negative regulation of immune system process	0.269	0.006	0
6143	HMDB0001341	ADP	negative regulation of immune system process	0.33	0.001	0.00077
6147	HMDB0001397	Guanosine monophosphate	negative regulation of immune system process	0.255	0.001	0.00734
6154	HMDB0001487	NADH	negative regulation of immune system process	0.282	0.004	2e-05
6228	HMDB0000464	Calcium	positive regulation of immune system process	0.369	0.002	0.01995
6244	HMDB0000082	Cytidine triphosphate	positive regulation of immune system process	0.238	0.002	0.01382
6261	HMDB0000250	Pyrophosphate	positive regulation of immune system process	0.27	0.001	0.00897
6266	HMDB0000285	Uridine triphosphate	positive regulation of immune system process	0.238	0.002	0.01382
6272	HMDB0000538	Adenosine triphosphate	positive regulation of immune system process	0.365	0.002	0.00015
6299	HMDB0001273	Guanosine triphosphate	positive regulation of immune system process	0.333	0.002	3e-05
6301	HMDB0001341	ADP	positive regulation of immune system process	0.36	0.002	0.00491
6356	HMDB0002111	Water	regulation of leukocyte migration	0.42	0.003	6e-05
6367	HMDB0000464	Calcium	regulation of leukocyte migration	0.423	0.002	0
6387	HMDB0000538	Adenosine triphosphate	regulation of leukocyte migration	0.37	0.001	1e-05
6397	HMDB0001201	Guanosine diphosphate	regulation of leukocyte migration	0.329	0.005	0.00043
6400	HMDB0001273	Guanosine triphosphate	regulation of leukocyte migration	0.337	0.001	0.00137
6401	HMDB0001341	ADP	regulation of leukocyte migration	0.373	0.002	0
6403	HMDB0001397	Guanosine monophosphate	regulation of leukocyte migration	0.315	0.004	0.04235
6428	HMDB0002111	Water	negative regulation of leukocyte migration	0.453	0.006	3e-05
6431	HMDB0000464	Calcium	negative regulation of leukocyte migration	0.365	0.003	0
6432	HMDB0001847	Caffeine	negative regulation of leukocyte migration	0.296	0.039	0.02228
6453	HMDB0002825	Theobromine	negative regulation of leukocyte migration	0.296	0.036	0.02228
6462	HMDB0000492	Chloride ion	positive regulation of leukocyte migration	0.29	0.015	0.04137
6464	HMDB0000464	Calcium	positive regulation of leukocyte migration	0.408	0.003	0
6472	HMDB0000538	Adenosine triphosphate	positive regulation of leukocyte migration	0.375	0.002	0
6473	HMDB0001201	Guanosine diphosphate	positive regulation of leukocyte migration	0.325	0.005	0.00742
6475	HMDB0001273	Guanosine triphosphate	positive regulation of leukocyte migration	0.343	0.002	0.00107
6476	HMDB0001341	ADP	positive regulation of leukocyte migration	0.379	0.002	0
6493	HMDB0002111	Water	regulation of leukocyte chemotaxis	0.424	0.002	0.00026
6497	HMDB0000492	Chloride ion	regulation of leukocyte chemotaxis	0.332	0.017	0.0292
6500	HMDB0000464	Calcium	regulation of leukocyte chemotaxis	0.459	0.003	0
6512	HMDB0000538	Adenosine triphosphate	regulation of leukocyte chemotaxis	0.399	0.002	0
6518	HMDB0001201	Guanosine diphosphate	regulation of leukocyte chemotaxis	0.342	0.005	0.00213
6521	HMDB0001273	Guanosine triphosphate	regulation of leukocyte chemotaxis	0.342	0.002	0.00213
6522	HMDB0001341	ADP	regulation of leukocyte chemotaxis	0.399	0.002	0
6523	HMDB0001394	Heparin	regulation of leukocyte chemotaxis	0.352	0.014	0.03095
6524	HMDB0001397	Guanosine monophosphate	regulation of leukocyte chemotaxis	0.332	0.005	0.02251
6540	HMDB0000464	Calcium	negative regulation of leukocyte chemotaxis	0.372	0.004	2e-05
6541	HMDB0002111	Water	negative regulation of leukocyte chemotaxis	0.396	0.005	0.00256
6548	HMDB0001201	Guanosine diphosphate	negative regulation of leukocyte chemotaxis	0.062	0.008	0.03507
6550	HMDB0001273	Guanosine triphosphate	negative regulation of leukocyte chemotaxis	0.062	0.003	0.03507
6551	HMDB0001397	Guanosine monophosphate	negative regulation of leukocyte chemotaxis	0.062	0.01	0.03507
6555	HMDB0002111	Water	positive regulation of leukocyte chemotaxis	0.371	0.002	0.03025
6558	HMDB0000492	Chloride ion	positive regulation of leukocyte chemotaxis	0.319	0.02	0.01624
6560	HMDB0000464	Calcium	positive regulation of leukocyte chemotaxis	0.438	0.003	0
6567	HMDB0000538	Adenosine triphosphate	positive regulation of leukocyte chemotaxis	0.403	0.002	0
6568	HMDB0001201	Guanosine diphosphate	positive regulation of leukocyte chemotaxis	0.34	0.006	0.00995
6570	HMDB0001273	Guanosine triphosphate	positive regulation of leukocyte chemotaxis	0.34	0.002	0.00995
6571	HMDB0001341	ADP	positive regulation of leukocyte chemotaxis	0.403	0.003	0
6573	HMDB0001394	Heparin	positive regulation of leukocyte chemotaxis	0.364	0.019	0.01301
6585	HMDB0000464	Calcium	regulation of cellular extravasation	0.372	0.003	3e-05
6586	HMDB0000095	Cytidine monophosphate	regulation of cellular extravasation	0.031	0.041	0.02785
6590	HMDB0001095	GDP-L-fucose	regulation of cellular extravasation	0.262	0.122	0.0271
6591	HMDB0001176	Cytidine 5'-monophosphate-N-acetylneuraminic acid	regulation of cellular extravasation	0.031	0.061	0.02785
6593	HMDB0001201	Guanosine diphosphate	regulation of cellular extravasation	0.262	0.009	0.0271
6598	HMDB0002111	Water	regulation of cellular extravasation	0.319	0.002	0.02469
6600	HMDB0000464	Calcium	negative regulation of cellular extravasation	0.508	0.009	1e-04
6601	HMDB0001498	myo-Inositol 1,4,5-trisphosphate	negative regulation of cellular extravasation	0.345	0.182	0.02313
6602	HMDB0002111	Water	negative regulation of cellular extravasation	0.428	0.006	0.02313
6603	HMDB0004249	Phosphatidylinositol-3,4,5-trisphosphate	negative regulation of cellular extravasation	0.345	0.064	0.02313
6632	HMDB0000464	Calcium	regulation of leukocyte activation	0.362	0.001	0.00413
6669	HMDB0000538	Adenosine triphosphate	regulation of leukocyte activation	0.357	0.002	9e-05
6691	HMDB0001273	Guanosine triphosphate	regulation of leukocyte activation	0.313	0.001	0.01206
6692	HMDB0001341	ADP	regulation of leukocyte activation	0.356	0.002	5e-04
6732	HMDB0002111	Water	negative regulation of leukocyte activation	0.413	0.003	1e-05
6739	HMDB0000464	Calcium	negative regulation of leukocyte activation	0.366	0.002	0.00081
6762	HMDB0000538	Adenosine triphosphate	negative regulation of leukocyte activation	0.34	0.001	2e-05
6774	HMDB0001341	ADP	negative regulation of leukocyte activation	0.332	0.002	0.00012
6813	HMDB0000464	Calcium	positive regulation of leukocyte activation	0.34	0.001	0.01128
6838	HMDB0000538	Adenosine triphosphate	positive regulation of leukocyte activation	0.33	0.001	0.00026
6853	HMDB0001273	Guanosine triphosphate	positive regulation of leukocyte activation	0.286	0.001	0.00335
6854	HMDB0001341	ADP	positive regulation of leukocyte activation	0.331	0.002	0.00027
6880	HMDB0002111	Water	regulation of immune effector process	0.355	0.002	0.00436
6894	HMDB0000464	Calcium	regulation of immune effector process	0.34	0.002	0.00066
6928	HMDB0000538	Adenosine triphosphate	regulation of immune effector process	0.318	0.001	0.00108
6947	HMDB0001341	ADP	regulation of immune effector process	0.316	0.002	0.00245
6973	HMDB0002111	Water	negative regulation of immune effector process	0.43	0.003	6e-05
7027	HMDB0002111	Water	positive regulation of immune effector process	0.401	0.002	8e-05
7039	HMDB0000464	Calcium	positive regulation of immune effector process	0.369	0.002	1e-04
7042	HMDB0006752	Dihydroceramide	positive regulation of immune effector process	0.329	0.011	0.02557
7057	HMDB0000252	Sphingosine	positive regulation of immune effector process	0.301	0.011	0.00944
7059	HMDB0000269	Sphinganine	positive regulation of immune effector process	0.301	0.013	0.00944
7063	HMDB0000538	Adenosine triphosphate	positive regulation of immune effector process	0.351	0.002	0
7078	HMDB0001341	ADP	positive regulation of immune effector process	0.351	0.002	0
7084	HMDB0001480	3-Dehydrosphinganine	positive regulation of immune effector process	0.289	0.016	0.02557
7094	HMDB0004610	Phytosphingosine	positive regulation of immune effector process	0.289	0.014	0.02557
7095	HMDB0004866	LacCer(d18:1/12:0)	positive regulation of immune effector process	0.289	0.007	0.02557
7096	HMDB0004876	LacCer(d18:1/25:0)	positive regulation of immune effector process	0.289	0.007	0.02557
7106	HMDB0002111	Water	regulation of production of molecular mediator of immune response	0.392	0.002	0.01592
7111	HMDB0000464	Calcium	regulation of production of molecular mediator of immune response	0.361	0.002	0.00167
7125	HMDB0000538	Adenosine triphosphate	regulation of production of molecular mediator of immune response	0.375	0.002	0
7135	HMDB0001341	ADP	regulation of production of molecular mediator of immune response	0.37	0.002	1e-05
7162	HMDB0000538	Adenosine triphosphate	negative regulation of production of molecular mediator of immune response	0.337	0.002	0.03286
7167	HMDB0001341	ADP	negative regulation of production of molecular mediator of immune response	0.337	0.002	0.03286
7179	HMDB0000464	Calcium	positive regulation of production of molecular mediator of immune response	0.316	0.002	0.00072
7188	HMDB0000538	Adenosine triphosphate	positive regulation of production of molecular mediator of immune response	0.345	0.002	4e-05
7194	HMDB0001341	ADP	positive regulation of production of molecular mediator of immune response	0.345	0.002	4e-05
7208	HMDB0002111	Water	regulation of leukocyte mediated immunity	0.399	0.002	0.00249
7217	HMDB0000464	Calcium	regulation of leukocyte mediated immunity	0.383	0.002	1e-04
7219	HMDB0006752	Dihydroceramide	regulation of leukocyte mediated immunity	0.345	0.011	0.03068
7234	HMDB0000252	Sphingosine	regulation of leukocyte mediated immunity	0.315	0.011	0.01281
7235	HMDB0000269	Sphinganine	regulation of leukocyte mediated immunity	0.315	0.013	0.01281
7238	HMDB0000538	Adenosine triphosphate	regulation of leukocyte mediated immunity	0.36	0.002	6e-05
7252	HMDB0001341	ADP	regulation of leukocyte mediated immunity	0.36	0.002	6e-05
7254	HMDB0001480	3-Dehydrosphinganine	regulation of leukocyte mediated immunity	0.307	0.015	0.03068
7260	HMDB0004610	Phytosphingosine	regulation of leukocyte mediated immunity	0.307	0.013	0.03068
7261	HMDB0004866	LacCer(d18:1/12:0)	regulation of leukocyte mediated immunity	0.307	0.007	0.03068
7262	HMDB0004876	LacCer(d18:1/25:0)	regulation of leukocyte mediated immunity	0.307	0.007	0.03068
7267	HMDB0002111	Water	negative regulation of leukocyte mediated immunity	0.445	0.004	0.00187
7301	HMDB0002111	Water	positive regulation of leukocyte mediated immunity	0.373	0.002	0.02744
7306	HMDB0000464	Calcium	positive regulation of leukocyte mediated immunity	0.345	0.002	0.00301
7308	HMDB0006752	Dihydroceramide	positive regulation of leukocyte mediated immunity	0.339	0.017	0.00305
7313	HMDB0000252	Sphingosine	positive regulation of leukocyte mediated immunity	0.307	0.016	0.00305
7314	HMDB0000269	Sphinganine	positive regulation of leukocyte mediated immunity	0.307	0.019	0.00305
7316	HMDB0000538	Adenosine triphosphate	positive regulation of leukocyte mediated immunity	0.329	0.001	0.00315
7322	HMDB0001341	ADP	positive regulation of leukocyte mediated immunity	0.329	0.002	0.00315
7323	HMDB0001480	3-Dehydrosphinganine	positive regulation of leukocyte mediated immunity	0.307	0.025	0.00305
7328	HMDB0004610	Phytosphingosine	positive regulation of leukocyte mediated immunity	0.307	0.023	0.00305
7329	HMDB0004866	LacCer(d18:1/12:0)	positive regulation of leukocyte mediated immunity	0.307	0.012	0.00305
7330	HMDB0004876	LacCer(d18:1/25:0)	positive regulation of leukocyte mediated immunity	0.307	0.012	0.00305
7339	HMDB0000464	Calcium	regulation of lymphocyte mediated immunity	0.351	0.001	0.0126
7352	HMDB0000252	Sphingosine	regulation of lymphocyte mediated immunity	0.301	0.013	0.00826
7353	HMDB0000269	Sphinganine	regulation of lymphocyte mediated immunity	0.301	0.015	0.00826
7368	HMDB0001480	3-Dehydrosphinganine	regulation of lymphocyte mediated immunity	0.301	0.02	0.00826
7373	HMDB0004610	Phytosphingosine	regulation of lymphocyte mediated immunity	0.301	0.018	0.00826
7374	HMDB0004866	LacCer(d18:1/12:0)	regulation of lymphocyte mediated immunity	0.301	0.01	0.00826
7375	HMDB0004876	LacCer(d18:1/25:0)	regulation of lymphocyte mediated immunity	0.301	0.01	0.00826
7376	HMDB0006752	Dihydroceramide	regulation of lymphocyte mediated immunity	0.336	0.012	0.00826
7378	HMDB0002111	Water	negative regulation of lymphocyte mediated immunity	0.426	0.004	0.00672
7408	HMDB0000252	Sphingosine	positive regulation of lymphocyte mediated immunity	0.3	0.021	0.00139
7409	HMDB0000269	Sphinganine	positive regulation of lymphocyte mediated immunity	0.3	0.024	0.00139
7412	HMDB0001185	S-Adenosylmethionine	positive regulation of lymphocyte mediated immunity	0.255	0.014	0.04673
7415	HMDB0001480	3-Dehydrosphinganine	positive regulation of lymphocyte mediated immunity	0.3	0.032	0.00139
7418	HMDB0004610	Phytosphingosine	positive regulation of lymphocyte mediated immunity	0.3	0.029	0.00139
7419	HMDB0004866	LacCer(d18:1/12:0)	positive regulation of lymphocyte mediated immunity	0.3	0.015	0.00139
7420	HMDB0004876	LacCer(d18:1/25:0)	positive regulation of lymphocyte mediated immunity	0.3	0.015	0.00139
7421	HMDB0006752	Dihydroceramide	positive regulation of lymphocyte mediated immunity	0.321	0.018	0.00139
7423	HMDB0002111	Water	regulation of T cell mediated immunity	0.379	0.002	0.04579
7426	HMDB0000464	Calcium	regulation of T cell mediated immunity	0.364	0.002	0.00269
7437	HMDB0000252	Sphingosine	regulation of T cell mediated immunity	0.309	0.022	4e-04
7438	HMDB0000269	Sphinganine	regulation of T cell mediated immunity	0.309	0.026	4e-04
7450	HMDB0001480	3-Dehydrosphinganine	regulation of T cell mediated immunity	0.309	0.034	4e-04
7453	HMDB0004610	Phytosphingosine	regulation of T cell mediated immunity	0.309	0.031	4e-04
7454	HMDB0004866	LacCer(d18:1/12:0)	regulation of T cell mediated immunity	0.309	0.016	4e-04
7455	HMDB0004876	LacCer(d18:1/25:0)	regulation of T cell mediated immunity	0.309	0.016	4e-04
7456	HMDB0006752	Dihydroceramide	regulation of T cell mediated immunity	0.359	0.021	4e-04
7458	HMDB0002111	Water	negative regulation of T cell mediated immunity	0.52	0.005	0.0026
7461	HMDB0000464	Calcium	negative regulation of T cell mediated immunity	0.402	0.003	0.03512
7482	HMDB0000252	Sphingosine	positive regulation of T cell mediated immunity	0.309	0.04	5e-05
7483	HMDB0000269	Sphinganine	positive regulation of T cell mediated immunity	0.309	0.046	5e-05
7487	HMDB0001480	3-Dehydrosphinganine	positive regulation of T cell mediated immunity	0.309	0.062	5e-05
7489	HMDB0004610	Phytosphingosine	positive regulation of T cell mediated immunity	0.309	0.055	5e-05
7490	HMDB0004866	LacCer(d18:1/12:0)	positive regulation of T cell mediated immunity	0.309	0.029	5e-05
7491	HMDB0004876	LacCer(d18:1/25:0)	positive regulation of T cell mediated immunity	0.309	0.029	5e-05
7492	HMDB0006752	Dihydroceramide	positive regulation of T cell mediated immunity	0.329	0.029	5e-05
7499	HMDB0000939	S-Adenosylhomocysteine	regulation of B cell mediated immunity	0.215	0.023	0.01809
7500	HMDB0001185	S-Adenosylmethionine	regulation of B cell mediated immunity	0.215	0.021	0.01809
7514	HMDB0000939	S-Adenosylhomocysteine	positive regulation of B cell mediated immunity	0.087	0.032	0.00703
7515	HMDB0001185	S-Adenosylmethionine	positive regulation of B cell mediated immunity	0.087	0.03	0.00703
7523	HMDB0000464	Calcium	positive regulation of natural killer cell mediated immunity	0.297	0.002	0.04463
7528	HMDB0002111	Water	regulation of cytokine production involved in immune response	0.429	0.003	0.00063
7533	HMDB0000464	Calcium	regulation of cytokine production involved in immune response	0.4	0.003	1e-05
7544	HMDB0000538	Adenosine triphosphate	regulation of cytokine production involved in immune response	0.39	0.002	0
7552	HMDB0001341	ADP	regulation of cytokine production involved in immune response	0.39	0.003	0
7592	HMDB0000464	Calcium	positive regulation of cytokine production involved in immune response	0.336	0.003	1e-05
7593	HMDB0002111	Water	positive regulation of cytokine production involved in immune response	0.362	0.003	0.00469
7599	HMDB0000538	Adenosine triphosphate	positive regulation of cytokine production involved in immune response	0.369	0.003	0
7604	HMDB0001341	ADP	positive regulation of cytokine production involved in immune response	0.369	0.003	0
7621	HMDB0000464	Calcium	regulation of T cell cytokine production	0.424	0.004	0.00082
7645	HMDB0000538	Adenosine triphosphate	regulation of dendritic cell cytokine production	0.559	0.009	0
7646	HMDB0001341	ADP	regulation of dendritic cell cytokine production	0.559	0.011	0
7647	HMDB0002111	Water	regulation of dendritic cell cytokine production	0.461	0.005	4e-05
7652	HMDB0000538	Adenosine triphosphate	positive regulation of dendritic cell cytokine production	0.538	0.01	0
7653	HMDB0001341	ADP	positive regulation of dendritic cell cytokine production	0.538	0.012	0
7654	HMDB0002111	Water	positive regulation of dendritic cell cytokine production	0.449	0.006	1e-05
7657	HMDB0000538	Adenosine triphosphate	regulation of myeloid dendritic cell cytokine production	0.643	0.013	0
7658	HMDB0001341	ADP	regulation of myeloid dendritic cell cytokine production	0.643	0.017	0
7659	HMDB0002111	Water	regulation of myeloid dendritic cell cytokine production	0.643	0.011	0
7660	HMDB0000538	Adenosine triphosphate	positive regulation of myeloid dendritic cell cytokine production	0.643	0.013	0
7661	HMDB0001341	ADP	positive regulation of myeloid dendritic cell cytokine production	0.643	0.017	0
7662	HMDB0002111	Water	positive regulation of myeloid dendritic cell cytokine production	0.643	0.011	0
7663	HMDB0000464	Calcium	cell surface pattern recognition receptor signaling pathway	0.5	0.016	0.03411
7672	HMDB0000464	Calcium	immune response-activating signal transduction	0.304	0.002	0
7676	HMDB0002111	Water	immune response-activating signal transduction	0.308	0.001	0.02159
7681	HMDB0000058	Cyclic AMP	immune response-activating signal transduction	0.254	0.002	0.0011
7687	HMDB0000538	Adenosine triphosphate	immune response-activating signal transduction	0.321	0.002	0
7693	HMDB0001201	Guanosine diphosphate	immune response-activating signal transduction	0.23	0.003	0.00386
7695	HMDB0001273	Guanosine triphosphate	immune response-activating signal transduction	0.287	0.003	0
7697	HMDB0001341	ADP	immune response-activating signal transduction	0.319	0.003	0
7698	HMDB0001397	Guanosine monophosphate	immune response-activating signal transduction	0.242	0.004	0.00033
7712	HMDB0000464	Calcium	innate immune response-activating signal transduction	0.362	0.002	1e-05
7714	HMDB0000058	Cyclic AMP	innate immune response-activating signal transduction	0.328	0.005	2e-05
7716	HMDB0000538	Adenosine triphosphate	innate immune response-activating signal transduction	0.382	0.003	0
7720	HMDB0001273	Guanosine triphosphate	innate immune response-activating signal transduction	0.375	0.003	4e-05
7721	HMDB0001341	ADP	innate immune response-activating signal transduction	0.382	0.003	0
7731	HMDB0000464	Calcium	regulation of myeloid leukocyte differentiation	0.393	0.003	0
7735	HMDB0000058	Cyclic AMP	regulation of myeloid leukocyte differentiation	0.023	0.003	0.03031
7740	HMDB0000538	Adenosine triphosphate	regulation of myeloid leukocyte differentiation	0.373	0.002	0
7746	HMDB0001201	Guanosine diphosphate	regulation of myeloid leukocyte differentiation	0.315	0.004	0.00968
7748	HMDB0001273	Guanosine triphosphate	regulation of myeloid leukocyte differentiation	0.319	0.002	0.00056
7750	HMDB0001341	ADP	regulation of myeloid leukocyte differentiation	0.373	0.002	0
7758	HMDB0002111	Water	regulation of myeloid leukocyte differentiation	0.363	0.002	0.00163
7764	HMDB0000464	Calcium	negative regulation of myeloid leukocyte differentiation	0.353	0.002	1e-04
7767	HMDB0000082	Cytidine triphosphate	negative regulation of myeloid leukocyte differentiation	0.303	0.014	0.01964
7768	HMDB0000189	Inosine triphosphate	negative regulation of myeloid leukocyte differentiation	0.303	0.029	0.01964
7769	HMDB0000285	Uridine triphosphate	negative regulation of myeloid leukocyte differentiation	0.303	0.014	0.01964
7770	HMDB0000295	Uridine 5'-diphosphate	negative regulation of myeloid leukocyte differentiation	0.303	0.021	0.01964
7771	HMDB0000538	Adenosine triphosphate	negative regulation of myeloid leukocyte differentiation	0.303	0.001	0.01964
7773	HMDB0000960	dGDP	negative regulation of myeloid leukocyte differentiation	0.303	0.058	0.01964
7774	HMDB0000998	dCTP	negative regulation of myeloid leukocyte differentiation	0.303	0.038	0.01964
7775	HMDB0001000	dUDP	negative regulation of myeloid leukocyte differentiation	0.303	0.077	0.01964
7776	HMDB0001191	Deoxyuridine triphosphate	negative regulation of myeloid leukocyte differentiation	0.303	0.077	0.01964
7777	HMDB0001201	Guanosine diphosphate	negative regulation of myeloid leukocyte differentiation	0.303	0.005	0.01964
7778	HMDB0001245	dCDP	negative regulation of myeloid leukocyte differentiation	0.303	0.077	0.01964
7779	HMDB0001273	Guanosine triphosphate	negative regulation of myeloid leukocyte differentiation	0.303	0.002	0.01964
7780	HMDB0001274	dTDP	negative regulation of myeloid leukocyte differentiation	0.303	0.058	0.01964
7781	HMDB0001341	ADP	negative regulation of myeloid leukocyte differentiation	0.303	0.001	0.01964
7782	HMDB0001342	Thymidine 5'-triphosphate	negative regulation of myeloid leukocyte differentiation	0.303	0.026	0.01964
7783	HMDB0001440	dGTP	negative regulation of myeloid leukocyte differentiation	0.303	0.033	0.01964
7784	HMDB0001508	dADP	negative regulation of myeloid leukocyte differentiation	0.303	0.046	0.01964
7785	HMDB0001532	Deoxyadenosine triphosphate	negative regulation of myeloid leukocyte differentiation	0.303	0.026	0.01964
7786	HMDB0001546	CDP	negative regulation of myeloid leukocyte differentiation	0.303	0.038	0.01964
7787	HMDB0002111	Water	negative regulation of myeloid leukocyte differentiation	0.34	0.002	0.04253
7789	HMDB0003335	IDP	negative regulation of myeloid leukocyte differentiation	0.303	0.029	0.01964
7793	HMDB0000464	Calcium	positive regulation of myeloid leukocyte differentiation	0.404	0.003	2e-05
7797	HMDB0000538	Adenosine triphosphate	positive regulation of myeloid leukocyte differentiation	0.365	0.002	1e-05
7801	HMDB0001341	ADP	positive regulation of myeloid leukocyte differentiation	0.365	0.003	1e-05
7804	HMDB0002111	Water	positive regulation of myeloid leukocyte differentiation	0.366	0.002	0.00521
7814	HMDB0000464	Calcium	immune response-regulating signaling pathway	0.316	0.002	0
7818	HMDB0002111	Water	immune response-regulating signaling pathway	0.312	0.001	0.01468
7823	HMDB0000058	Cyclic AMP	immune response-regulating signaling pathway	0.257	0.002	0.00207
7829	HMDB0000538	Adenosine triphosphate	immune response-regulating signaling pathway	0.33	0.002	0
7835	HMDB0001201	Guanosine diphosphate	immune response-regulating signaling pathway	0.233	0.003	0.0068
7837	HMDB0001273	Guanosine triphosphate	immune response-regulating signaling pathway	0.288	0.002	0
7839	HMDB0001341	ADP	immune response-regulating signaling pathway	0.328	0.003	0
7840	HMDB0001397	Guanosine monophosphate	immune response-regulating signaling pathway	0.244	0.004	0.00067
7854	HMDB0000464	Calcium	immune response-inhibiting signal transduction	0.383	0.009	0.00295
7855	HMDB0000464	Calcium	immune response-inhibiting cell surface receptor signaling pathway	0.375	0.011	0.00139
7864	HMDB0000464	Calcium	immune response-regulating cell surface receptor signaling pathway	0.315	0.002	0
7868	HMDB0002111	Water	immune response-regulating cell surface receptor signaling pathway	0.311	0.001	0.01355
7873	HMDB0000058	Cyclic AMP	immune response-regulating cell surface receptor signaling pathway	0.256	0.002	0.00199
7879	HMDB0000538	Adenosine triphosphate	immune response-regulating cell surface receptor signaling pathway	0.329	0.002	0
7885	HMDB0001201	Guanosine diphosphate	immune response-regulating cell surface receptor signaling pathway	0.232	0.003	0.00658
7887	HMDB0001273	Guanosine triphosphate	immune response-regulating cell surface receptor signaling pathway	0.287	0.002	0
7889	HMDB0001341	ADP	immune response-regulating cell surface receptor signaling pathway	0.327	0.003	0
7890	HMDB0001397	Guanosine monophosphate	immune response-regulating cell surface receptor signaling pathway	0.244	0.004	0.00064
7904	HMDB0000464	Calcium	Fc receptor mediated inhibitory signaling pathway	0.75	0.019	1e-04
7906	HMDB0002111	Water	regulation of adaptive immune response	0.384	0.002	0.02351
7912	HMDB0000464	Calcium	regulation of adaptive immune response	0.371	0.002	0.00067
7930	HMDB0000252	Sphingosine	regulation of adaptive immune response	0.292	0.012	0.0117
7931	HMDB0000269	Sphinganine	regulation of adaptive immune response	0.292	0.014	0.0117
7934	HMDB0000538	Adenosine triphosphate	regulation of adaptive immune response	0.333	0.001	0.00152
7946	HMDB0001341	ADP	regulation of adaptive immune response	0.323	0.001	0.00886
7947	HMDB0001480	3-Dehydrosphinganine	regulation of adaptive immune response	0.292	0.018	0.0117
7952	HMDB0004610	Phytosphingosine	regulation of adaptive immune response	0.292	0.016	0.0117
7953	HMDB0004866	LacCer(d18:1/12:0)	regulation of adaptive immune response	0.292	0.009	0.0117
7954	HMDB0004876	LacCer(d18:1/25:0)	regulation of adaptive immune response	0.292	0.009	0.0117
7955	HMDB0006752	Dihydroceramide	regulation of adaptive immune response	0.336	0.011	0.0117
7957	HMDB0002111	Water	negative regulation of adaptive immune response	0.449	0.004	0.01312
7989	HMDB0000464	Calcium	positive regulation of adaptive immune response	0.347	0.001	0.0363
7996	HMDB0000252	Sphingosine	positive regulation of adaptive immune response	0.3	0.02	0.00114
7997	HMDB0000269	Sphinganine	positive regulation of adaptive immune response	0.3	0.024	0.00114
7998	HMDB0000538	Adenosine triphosphate	positive regulation of adaptive immune response	0.313	0.001	0.00885
8001	HMDB0001185	S-Adenosylmethionine	positive regulation of adaptive immune response	0.275	0.014	0.03937
8002	HMDB0001341	ADP	positive regulation of adaptive immune response	0.313	0.002	0.00885
8003	HMDB0001480	3-Dehydrosphinganine	positive regulation of adaptive immune response	0.3	0.031	0.00114
8007	HMDB0004610	Phytosphingosine	positive regulation of adaptive immune response	0.3	0.028	0.00114
8008	HMDB0004866	LacCer(d18:1/12:0)	positive regulation of adaptive immune response	0.3	0.015	0.00114
8009	HMDB0004876	LacCer(d18:1/25:0)	positive regulation of adaptive immune response	0.3	0.015	0.00114
8010	HMDB0006752	Dihydroceramide	positive regulation of adaptive immune response	0.335	0.017	0.00114
8012	HMDB0002111	Water	regulation of adaptive immune response based on somatic recombination of immune receptors built from immunoglobulin superfamily domains	0.384	0.002	0.04229
8018	HMDB0000464	Calcium	regulation of adaptive immune response based on somatic recombination of immune receptors built from immunoglobulin superfamily domains	0.358	0.002	0.00552
8034	HMDB0000252	Sphingosine	regulation of adaptive immune response based on somatic recombination of immune receptors built from immunoglobulin superfamily domains	0.294	0.013	0.00794
8035	HMDB0000269	Sphinganine	regulation of adaptive immune response based on somatic recombination of immune receptors built from immunoglobulin superfamily domains	0.294	0.015	0.00794
8038	HMDB0000538	Adenosine triphosphate	regulation of adaptive immune response based on somatic recombination of immune receptors built from immunoglobulin superfamily domains	0.318	0.001	0.02195
8048	HMDB0001341	ADP	regulation of adaptive immune response based on somatic recombination of immune receptors built from immunoglobulin superfamily domains	0.318	0.001	0.02195
8049	HMDB0001480	3-Dehydrosphinganine	regulation of adaptive immune response based on somatic recombination of immune receptors built from immunoglobulin superfamily domains	0.294	0.02	0.00794
8054	HMDB0004610	Phytosphingosine	regulation of adaptive immune response based on somatic recombination of immune receptors built from immunoglobulin superfamily domains	0.294	0.018	0.00794
8055	HMDB0004866	LacCer(d18:1/12:0)	regulation of adaptive immune response based on somatic recombination of immune receptors built from immunoglobulin superfamily domains	0.294	0.009	0.00794
8056	HMDB0004876	LacCer(d18:1/25:0)	regulation of adaptive immune response based on somatic recombination of immune receptors built from immunoglobulin superfamily domains	0.294	0.009	0.00794
8057	HMDB0006752	Dihydroceramide	regulation of adaptive immune response based on somatic recombination of immune receptors built from immunoglobulin superfamily domains	0.34	0.012	0.00794
8059	HMDB0002111	Water	negative regulation of adaptive immune response based on somatic recombination of immune receptors built from immunoglobulin superfamily domains	0.459	0.004	0.00819
8090	HMDB0000464	Calcium	positive regulation of adaptive immune response based on somatic recombination of immune receptors built from immunoglobulin superfamily domains	0.344	0.001	0.02875
8097	HMDB0000252	Sphingosine	positive regulation of adaptive immune response based on somatic recombination of immune receptors built from immunoglobulin superfamily domains	0.302	0.022	0.00091
8098	HMDB0000269	Sphinganine	positive regulation of adaptive immune response based on somatic recombination of immune receptors built from immunoglobulin superfamily domains	0.302	0.025	0.00091
8101	HMDB0001185	S-Adenosylmethionine	positive regulation of adaptive immune response based on somatic recombination of immune receptors built from immunoglobulin superfamily domains	0.273	0.015	0.03284
8103	HMDB0001480	3-Dehydrosphinganine	positive regulation of adaptive immune response based on somatic recombination of immune receptors built from immunoglobulin superfamily domains	0.302	0.034	0.00091
8106	HMDB0004610	Phytosphingosine	positive regulation of adaptive immune response based on somatic recombination of immune receptors built from immunoglobulin superfamily domains	0.302	0.03	0.00091
8107	HMDB0004866	LacCer(d18:1/12:0)	positive regulation of adaptive immune response based on somatic recombination of immune receptors built from immunoglobulin superfamily domains	0.302	0.016	0.00091
8108	HMDB0004876	LacCer(d18:1/25:0)	positive regulation of adaptive immune response based on somatic recombination of immune receptors built from immunoglobulin superfamily domains	0.302	0.016	0.00091
8109	HMDB0006752	Dihydroceramide	positive regulation of adaptive immune response based on somatic recombination of immune receptors built from immunoglobulin superfamily domains	0.337	0.018	0.00091
8112	HMDB0000464	Calcium	regulation of T-helper 1 type immune response	0.484	0.004	0.03169
8142	HMDB0001333	Manganese	negative regulation of type 2 immune response	0.472	0.036	0.04031
8145	HMDB0000214	Ornithine	negative regulation of type 2 immune response	0.421	0.189	0.04031
8146	HMDB0000517	L-Arginine	negative regulation of type 2 immune response	0.421	0.095	0.04031
8147	HMDB0002111	Water	negative regulation of type 2 immune response	0.537	0.007	0.04031
8157	HMDB0003178	Heme	positive regulation of type 2 immune response	0.388	0.017	0.02249
8213	HMDB0000058	Cyclic AMP	negative regulation of T cell mediated immune response to tumor cell	0.059	0.011	0.04721
8227	HMDB0002111	Water	regulation of inflammatory response to antigenic stimulus	0.285	0.001	0.00051
8228	HMDB0001967	Carbon dioxide	regulation of inflammatory response to antigenic stimulus	0.249	0.004	0.01208
8232	HMDB0000464	Calcium	regulation of inflammatory response to antigenic stimulus	0.346	0.003	0
8234	HMDB0001889	Theophylline	regulation of inflammatory response to antigenic stimulus	0.27	0.009	0.01208
8236	HMDB0000045	Adenosine monophosphate	regulation of inflammatory response to antigenic stimulus	0.265	0.002	0.03968
8237	HMDB0000058	Cyclic AMP	regulation of inflammatory response to antigenic stimulus	0.324	0.011	0
8238	HMDB0000078	Cysteinylglycine	regulation of inflammatory response to antigenic stimulus	0.159	0.013	0.01208
8240	HMDB0000148	L-Glutamic acid	regulation of inflammatory response to antigenic stimulus	0.159	0.008	0.01208
8241	HMDB0000181	L-Dopa	regulation of inflammatory response to antigenic stimulus	0.243	0.011	0.01208
8243	HMDB0000216	Norepinephrine	regulation of inflammatory response to antigenic stimulus	0.253	0.018	0.00072
8244	HMDB0000243	Pyruvic acid	regulation of inflammatory response to antigenic stimulus	0.278	0.016	0
8245	HMDB0000250	Pyrophosphate	regulation of inflammatory response to antigenic stimulus	0.282	0.005	0
8246	HMDB0000251	Taurine	regulation of inflammatory response to antigenic stimulus	0.159	0.022	0.01208
8249	HMDB0000538	Adenosine triphosphate	regulation of inflammatory response to antigenic stimulus	0.314	0.002	0
8251	HMDB0000902	NAD	regulation of inflammatory response to antigenic stimulus	0.278	0.006	0
8253	HMDB0001198	Leukotriene C4	regulation of inflammatory response to antigenic stimulus	0.159	0.022	0.01208
8254	HMDB0001201	Guanosine diphosphate	regulation of inflammatory response to antigenic stimulus	0.258	0.003	0.01031
8255	HMDB0001273	Guanosine triphosphate	regulation of inflammatory response to antigenic stimulus	0.29	0.002	0
8256	HMDB0001314	Cyclic GMP	regulation of inflammatory response to antigenic stimulus	0.278	0.016	0
8257	HMDB0001341	ADP	regulation of inflammatory response to antigenic stimulus	0.254	0.001	0.00034
8258	HMDB0001397	Guanosine monophosphate	regulation of inflammatory response to antigenic stimulus	0.251	0.002	0.00072
8259	HMDB0001487	NADH	regulation of inflammatory response to antigenic stimulus	0.278	0.008	0
8262	HMDB0001980	Vasopressin	regulation of inflammatory response to antigenic stimulus	0.145	0.017	0.01208
8267	HMDB0003288	Selenocysteine	regulation of inflammatory response to antigenic stimulus	0.2	0.011	0.0206
8270	HMDB0004113	Se-Methylselenocysteine	regulation of inflammatory response to antigenic stimulus	0.159	0.022	0.01208
8271	HMDB0004195	5-L-Glutamyl-taurine	regulation of inflammatory response to antigenic stimulus	0.159	0.022	0.01208
8274	HMDB0010716	Gamma-Glutamyl-Se-methylselenocysteine	regulation of inflammatory response to antigenic stimulus	0.159	0.022	0.01208
8275	HMDB0014118	Trifluoroacetic acid	regulation of inflammatory response to antigenic stimulus	0.25	0.017	0.01208
8276	HMDB0014889	Epinastine	regulation of inflammatory response to antigenic stimulus	0.008	0.017	0.01208
8278	HMDB0002111	Water	negative regulation of inflammatory response to antigenic stimulus	0.273	0.001	0.00086
8279	HMDB0001967	Carbon dioxide	negative regulation of inflammatory response to antigenic stimulus	0.247	0.004	0.01192
8283	HMDB0000464	Calcium	negative regulation of inflammatory response to antigenic stimulus	0.344	0.003	0
8285	HMDB0001889	Theophylline	negative regulation of inflammatory response to antigenic stimulus	0.267	0.01	0.01192
8287	HMDB0000058	Cyclic AMP	negative regulation of inflammatory response to antigenic stimulus	0.329	0.012	0
8288	HMDB0000078	Cysteinylglycine	negative regulation of inflammatory response to antigenic stimulus	0.155	0.015	0.01192
8290	HMDB0000148	L-Glutamic acid	negative regulation of inflammatory response to antigenic stimulus	0.155	0.009	0.01192
8291	HMDB0000181	L-Dopa	negative regulation of inflammatory response to antigenic stimulus	0.245	0.012	0.01192
8292	HMDB0000216	Norepinephrine	negative regulation of inflammatory response to antigenic stimulus	0.254	0.019	0.00066
8293	HMDB0000243	Pyruvic acid	negative regulation of inflammatory response to antigenic stimulus	0.279	0.017	0
8294	HMDB0000250	Pyrophosphate	negative regulation of inflammatory response to antigenic stimulus	0.279	0.005	0
8295	HMDB0000251	Taurine	negative regulation of inflammatory response to antigenic stimulus	0.155	0.024	0.01192
8298	HMDB0000538	Adenosine triphosphate	negative regulation of inflammatory response to antigenic stimulus	0.311	0.002	0
8300	HMDB0000902	NAD	negative regulation of inflammatory response to antigenic stimulus	0.279	0.007	0
8301	HMDB0001198	Leukotriene C4	negative regulation of inflammatory response to antigenic stimulus	0.155	0.024	0.01192
8302	HMDB0001201	Guanosine diphosphate	negative regulation of inflammatory response to antigenic stimulus	0.252	0.002	0.00066
8303	HMDB0001273	Guanosine triphosphate	negative regulation of inflammatory response to antigenic stimulus	0.293	0.003	0
8304	HMDB0001314	Cyclic GMP	negative regulation of inflammatory response to antigenic stimulus	0.279	0.017	0
8305	HMDB0001341	ADP	negative regulation of inflammatory response to antigenic stimulus	0.252	0.001	9e-05
8306	HMDB0001397	Guanosine monophosphate	negative regulation of inflammatory response to antigenic stimulus	0.252	0.003	0.00066
8307	HMDB0001487	NADH	negative regulation of inflammatory response to antigenic stimulus	0.279	0.009	0
8309	HMDB0001980	Vasopressin	negative regulation of inflammatory response to antigenic stimulus	0.144	0.018	0.01192
8314	HMDB0003288	Selenocysteine	negative regulation of inflammatory response to antigenic stimulus	0.198	0.012	0.01987
8316	HMDB0004113	Se-Methylselenocysteine	negative regulation of inflammatory response to antigenic stimulus	0.155	0.024	0.01192
8317	HMDB0004195	5-L-Glutamyl-taurine	negative regulation of inflammatory response to antigenic stimulus	0.155	0.024	0.01192
8320	HMDB0010716	Gamma-Glutamyl-Se-methylselenocysteine	negative regulation of inflammatory response to antigenic stimulus	0.155	0.024	0.01192
8321	HMDB0014118	Trifluoroacetic acid	negative regulation of inflammatory response to antigenic stimulus	0.251	0.018	0.01192
8322	HMDB0014889	Epinastine	negative regulation of inflammatory response to antigenic stimulus	0.008	0.018	0.01192
8327	HMDB0000538	Adenosine triphosphate	positive regulation of inflammatory response to antigenic stimulus	0.211	0.004	0.02959
8338	HMDB0003288	Selenocysteine	regulation of acute inflammatory response to antigenic stimulus	0.048	0.091	0.02724
8340	HMDB0003288	Selenocysteine	negative regulation of acute inflammatory response to antigenic stimulus	0.2	0.333	0.01062
8343	HMDB0004080	Anandamide	positive regulation of acute inflammatory response to antigenic stimulus	0.111	0.24	0.04129
8344	HMDB0001333	Manganese	T cell anergy	0.457	0.051	0.01249
8345	HMDB0000464	Calcium	T cell anergy	0.648	0.012	0.00012
8346	HMDB0002111	Water	T cell anergy	0.62	0.011	0.00056
8359	HMDB0002111	Water	regulation of myeloid leukocyte mediated immunity	0.459	0.004	3e-05
8362	HMDB0000464	Calcium	regulation of myeloid leukocyte mediated immunity	0.417	0.003	2e-05
8370	HMDB0000538	Adenosine triphosphate	regulation of myeloid leukocyte mediated immunity	0.413	0.004	0
8376	HMDB0001341	ADP	regulation of myeloid leukocyte mediated immunity	0.413	0.005	0
8396	HMDB0000538	Adenosine triphosphate	positive regulation of myeloid leukocyte mediated immunity	0.417	0.005	5e-05
8397	HMDB0001341	ADP	positive regulation of myeloid leukocyte mediated immunity	0.417	0.006	5e-05
8398	HMDB0002111	Water	positive regulation of myeloid leukocyte mediated immunity	0.487	0.006	4e-05
8405	HMDB0000939	S-Adenosylhomocysteine	regulation of immunoglobulin mediated immune response	0.215	0.023	0.01809
8406	HMDB0001185	S-Adenosylmethionine	regulation of immunoglobulin mediated immune response	0.215	0.021	0.01809
8420	HMDB0000939	S-Adenosylhomocysteine	positive regulation of immunoglobulin mediated immune response	0.087	0.032	0.00703
8421	HMDB0001185	S-Adenosylmethionine	positive regulation of immunoglobulin mediated immune response	0.087	0.03	0.00703
8441	HMDB0001333	Manganese	regulation of lymphocyte anergy	0.457	0.051	0.01249
8442	HMDB0000464	Calcium	regulation of lymphocyte anergy	0.648	0.012	0.00012
8443	HMDB0002111	Water	regulation of lymphocyte anergy	0.62	0.011	0.00056
8444	HMDB0000464	Calcium	positive regulation of lymphocyte anergy	0.5	0.014	0.0063
8446	HMDB0000464	Calcium	regulation of humoral immune response	0.224	0.001	0.0054
8469	HMDB0000464	Calcium	complement receptor activity	0.598	0.01	0
8611	HMDB0000238	Sepiapterin	immune response	0.001	0.002	0.03639
8617	HMDB0000250	Pyrophosphate	immune response	0.312	0.002	0.00021
8698	HMDB0001273	Guanosine triphosphate	immune response	0.339	0.002	0.00736
8880	HMDB0000464	Calcium	complement activation	0.198	0.002	0
8884	HMDB0000464	Calcium	complement activation, classical pathway	0.133	0.001	1e-05
8887	HMDB0002111	Water	humoral immune response	0.304	0.001	0.00747
8890	HMDB0000692	Fe2+	humoral immune response	0.299	0.004	0.00724
8895	HMDB0000464	Calcium	humoral immune response	0.328	0.002	0
8929	HMDB0000464	Calcium	opsonization	0.146	0.002	0
8942	HMDB0000464	Calcium	regulation of macrophage chemotaxis	0.432	0.003	0.00159
8945	HMDB0000538	Adenosine triphosphate	regulation of macrophage chemotaxis	0.452	0.004	0
8948	HMDB0001341	ADP	regulation of macrophage chemotaxis	0.452	0.005	0
8956	HMDB0000538	Adenosine triphosphate	positive regulation of macrophage chemotaxis	0.468	0.006	1e-05
8957	HMDB0001341	ADP	positive regulation of macrophage chemotaxis	0.468	0.008	1e-05
8960	HMDB0001967	Carbon dioxide	negative regulation of macrophage chemotaxis	0.25	0.036	0.02266
8961	HMDB0000464	Calcium	negative regulation of macrophage chemotaxis	0.214	0.005	0.02266
8967	HMDB0004058	5,6-Dihydroxyindole	negative regulation of macrophage chemotaxis	0.202	0.15	0.02266
8969	HMDB0000464	Calcium	T cell chemotaxis	0.46	0.004	0.00025
8970	HMDB0000492	Chloride ion	T cell chemotaxis	0.389	0.052	0.00011
8971	HMDB0000538	Adenosine triphosphate	T cell chemotaxis	0.444	0.005	0
8972	HMDB0000588	Sodium	T cell chemotaxis	0.409	0.032	0.00555
8973	HMDB0001341	ADP	T cell chemotaxis	0.444	0.006	0
8976	HMDB0000492	Chloride ion	regulation of T cell chemotaxis	0.395	0.067	0.00321
8977	HMDB0000538	Adenosine triphosphate	regulation of T cell chemotaxis	0.363	0.005	4e-05
8979	HMDB0001341	ADP	regulation of T cell chemotaxis	0.363	0.006	4e-05
8981	HMDB0000492	Chloride ion	positive regulation of T cell chemotaxis	0.403	0.071	0.00289
8982	HMDB0000538	Adenosine triphosphate	positive regulation of T cell chemotaxis	0.372	0.005	3e-05
8984	HMDB0001341	ADP	positive regulation of T cell chemotaxis	0.372	0.007	3e-05
8985	HMDB0000538	Adenosine triphosphate	macrophage tolerance induction	0.75	0.018	0.01418
8986	HMDB0001341	ADP	macrophage tolerance induction	0.75	0.022	0.01418
8987	HMDB0000538	Adenosine triphosphate	regulation of macrophage tolerance induction	0.75	0.018	0.01418
8988	HMDB0001341	ADP	regulation of macrophage tolerance induction	0.75	0.022	0.01418
8989	HMDB0000538	Adenosine triphosphate	positive regulation of macrophage tolerance induction	0.75	0.018	0.01418
8990	HMDB0001341	ADP	positive regulation of macrophage tolerance induction	0.75	0.022	0.01418
9011	HMDB0002111	Water	microglia differentiation	0.635	0.01	0.03252
9012	HMDB0000122	D-Glucose	microglia differentiation	0.542	0.08	0.03252
9017	HMDB0001586	Glucose 1-phosphate	microglia differentiation	0.417	0.078	0.03252
9019	HMDB0003345	alpha-D-Glucose	microglia differentiation	0.51	0.101	0.03252
9020	HMDB0004866	LacCer(d18:1/12:0)	microglia differentiation	0.417	0.037	0.03252
9021	HMDB0004876	LacCer(d18:1/25:0)	microglia differentiation	0.417	0.037	0.03252
9022	HMDB0006752	Dihydroceramide	microglia differentiation	0.51	0.064	0.03252
9030	HMDB0000464	Calcium	immunoglobulin mediated immune response	0.217	0.001	6e-05
9058	HMDB0001333	Manganese	somatic diversification of immunoglobulins	0.3	0.006	0.04237
9063	HMDB0000250	Pyrophosphate	somatic diversification of immunoglobulins	0.364	0.009	0
9064	HMDB0000538	Adenosine triphosphate	somatic diversification of immunoglobulins	0.36	0.001	0.02493
9066	HMDB0000939	S-Adenosylhomocysteine	somatic diversification of immunoglobulins	0.28	0.018	0.02455
9067	HMDB0000998	dCTP	somatic diversification of immunoglobulins	0.343	0.048	5e-05
9068	HMDB0001185	S-Adenosylmethionine	somatic diversification of immunoglobulins	0.28	0.017	0.02455
9072	HMDB0001342	Thymidine 5'-triphosphate	somatic diversification of immunoglobulins	0.343	0.032	5e-05
9074	HMDB0001440	dGTP	somatic diversification of immunoglobulins	0.343	0.041	5e-05
9076	HMDB0001532	Deoxyadenosine triphosphate	somatic diversification of immunoglobulins	0.343	0.032	5e-05
9080	HMDB0001333	Manganese	somatic hypermutation of immunoglobulin genes	0.433	0.024	0.01133
9081	HMDB0000250	Pyrophosphate	somatic hypermutation of immunoglobulin genes	0.5	0.023	0
9082	HMDB0000998	dCTP	somatic hypermutation of immunoglobulin genes	0.5	0.19	0
9083	HMDB0001342	Thymidine 5'-triphosphate	somatic hypermutation of immunoglobulin genes	0.5	0.127	0
9084	HMDB0001440	dGTP	somatic hypermutation of immunoglobulin genes	0.5	0.163	0
9085	HMDB0001532	Deoxyadenosine triphosphate	somatic hypermutation of immunoglobulin genes	0.5	0.127	0
9093	HMDB0000250	Pyrophosphate	somatic recombination of immunoglobulin gene segments	0.34	0.007	0.00208
9094	HMDB0000538	Adenosine triphosphate	somatic recombination of immunoglobulin gene segments	0.356	0.001	0.01767
9096	HMDB0000939	S-Adenosylhomocysteine	somatic recombination of immunoglobulin gene segments	0.284	0.02	0.01809
9098	HMDB0001185	S-Adenosylmethionine	somatic recombination of immunoglobulin gene segments	0.284	0.019	0.01809
9110	HMDB0000464	Calcium	B cell mediated immunity	0.218	0.001	7e-05
9132	HMDB0002111	Water	antimicrobial humoral response	0.385	0.002	0
9135	HMDB0000692	Fe2+	antimicrobial humoral response	0.381	0.007	0.00014
9138	HMDB0000464	Calcium	antimicrobial humoral response	0.396	0.002	0
9144	HMDB0000161	L-Alanine	antimicrobial humoral response	0.3	0.022	0.01306
9159	HMDB0004246	Bradykinin	antimicrobial humoral response	0.005	0.01	0.04847
9162	HMDB0002111	Water	antibacterial humoral response	0.336	0.002	0.03848
9164	HMDB0000692	Fe2+	antibacterial humoral response	0.355	0.01	0.00086
9165	HMDB0000464	Calcium	antibacterial humoral response	0.307	0.002	0.00129
9168	HMDB0000094	Citric acid	antibacterial humoral response	0.282	0.03	0.02113
9175	HMDB0000692	Fe2+	antifungal humoral response	0.31	0.02	0.01204
9177	HMDB0000094	Citric acid	antifungal humoral response	0.071	0.068	0.02548
9179	HMDB0000267	Pyroglutamic acid	antifungal humoral response	0.071	0.109	0.02548
9191	HMDB0000464	Calcium	antigen processing and presentation	0.333	0.001	1e-05
9193	HMDB0000045	Adenosine monophosphate	antigen processing and presentation	0.176	0.002	0.00364
9194	HMDB0000221	NADPH	antigen processing and presentation	0.294	0.007	0.00037
9195	HMDB0000250	Pyrophosphate	antigen processing and presentation	0.176	0.001	0.00364
9196	HMDB0000252	Sphingosine	antigen processing and presentation	0.287	0.009	0.04648
9197	HMDB0000269	Sphinganine	antigen processing and presentation	0.287	0.011	0.04648
9200	HMDB0000538	Adenosine triphosphate	antigen processing and presentation	0.32	0.001	1e-05
9203	HMDB0001201	Guanosine diphosphate	antigen processing and presentation	0.288	0.002	0.00546
9205	HMDB0001273	Guanosine triphosphate	antigen processing and presentation	0.295	0.001	2e-05
9209	HMDB0001480	3-Dehydrosphinganine	antigen processing and presentation	0.287	0.015	0.04648
9216	HMDB0004610	Phytosphingosine	antigen processing and presentation	0.287	0.013	0.04648
9217	HMDB0004866	LacCer(d18:1/12:0)	antigen processing and presentation	0.301	0.008	0.01222
9218	HMDB0004876	LacCer(d18:1/25:0)	antigen processing and presentation	0.301	0.008	0.01222
9219	HMDB0006752	Dihydroceramide	antigen processing and presentation	0.314	0.009	0.01222
9224	HMDB0000169	D-Mannose	antigen processing and presentation of endogenous antigen	0.251	0.012	0.01179
9225	HMDB0000252	Sphingosine	antigen processing and presentation of endogenous antigen	0.405	0.069	0
9226	HMDB0000269	Sphinganine	antigen processing and presentation of endogenous antigen	0.405	0.081	0
9227	HMDB0000538	Adenosine triphosphate	antigen processing and presentation of endogenous antigen	0.289	0.002	0.00109
9228	HMDB0001480	3-Dehydrosphinganine	antigen processing and presentation of endogenous antigen	0.405	0.108	0
9231	HMDB0004610	Phytosphingosine	antigen processing and presentation of endogenous antigen	0.405	0.097	0
9232	HMDB0004866	LacCer(d18:1/12:0)	antigen processing and presentation of endogenous antigen	0.405	0.051	0
9233	HMDB0004876	LacCer(d18:1/25:0)	antigen processing and presentation of endogenous antigen	0.405	0.051	0
9234	HMDB0006752	Dihydroceramide	antigen processing and presentation of endogenous antigen	0.434	0.052	0
9237	HMDB0000464	Calcium	antigen processing and presentation of exogenous antigen	0.32	0.001	2e-05
9239	HMDB0000221	NADPH	antigen processing and presentation of exogenous antigen	0.289	0.01	0.00012
9240	HMDB0000252	Sphingosine	antigen processing and presentation of exogenous antigen	0.28	0.012	0.0169
9241	HMDB0000269	Sphinganine	antigen processing and presentation of exogenous antigen	0.28	0.014	0.0169
9242	HMDB0000538	Adenosine triphosphate	antigen processing and presentation of exogenous antigen	0.304	0.001	0.00057
9243	HMDB0001201	Guanosine diphosphate	antigen processing and presentation of exogenous antigen	0.272	0.002	0.0054
9245	HMDB0001273	Guanosine triphosphate	antigen processing and presentation of exogenous antigen	0.28	0.001	1e-05
9246	HMDB0001341	ADP	antigen processing and presentation of exogenous antigen	0.286	0.001	0.04564
9249	HMDB0001480	3-Dehydrosphinganine	antigen processing and presentation of exogenous antigen	0.28	0.019	0.0169
9253	HMDB0004610	Phytosphingosine	antigen processing and presentation of exogenous antigen	0.28	0.017	0.0169
9254	HMDB0004866	LacCer(d18:1/12:0)	antigen processing and presentation of exogenous antigen	0.28	0.009	0.0169
9255	HMDB0004876	LacCer(d18:1/25:0)	antigen processing and presentation of exogenous antigen	0.28	0.009	0.0169
9256	HMDB0006752	Dihydroceramide	antigen processing and presentation of exogenous antigen	0.292	0.009	0.0169
9260	HMDB0000538	Adenosine triphosphate	antigen processing and presentation of endogenous peptide antigen via MHC class I	0.278	0.005	0.00027
9263	HMDB0004246	Bradykinin	antigen processing and presentation of endogenous peptide antigen via MHC class I	0.239	0.125	0.03468
9266	HMDB0000464	Calcium	antigen processing and presentation of exogenous peptide antigen via MHC class II	0.294	0.001	7e-05
9269	HMDB0001201	Guanosine diphosphate	antigen processing and presentation of exogenous peptide antigen via MHC class II	0.262	0.004	0.00255
9270	HMDB0001273	Guanosine triphosphate	antigen processing and presentation of exogenous peptide antigen via MHC class II	0.278	0.002	0
9275	HMDB0002111	Water	hemopoiesis	0.413	0.002	0.00187
9306	HMDB0000464	Calcium	hemopoiesis	0.387	0.001	0.0372
9319	HMDB0000058	Cyclic AMP	hemopoiesis	0.343	0.002	0.00351
9330	HMDB0000182	L-Lysine	hemopoiesis	0.299	0.004	0.01317
9334	HMDB0000208	Oxoglutaric acid	hemopoiesis	0.259	0.004	0.03543
9353	HMDB0000538	Adenosine triphosphate	hemopoiesis	0.4	0.002	0
9364	HMDB0000939	S-Adenosylhomocysteine	hemopoiesis	0.308	0.004	0.00193
9377	HMDB0001185	S-Adenosylmethionine	hemopoiesis	0.315	0.004	0.01194
9380	HMDB0001206	Acetyl-CoA	hemopoiesis	0.334	0.003	0.00181
9384	HMDB0001273	Guanosine triphosphate	hemopoiesis	0.334	0.001	0.00105
9388	HMDB0001341	ADP	hemopoiesis	0.397	0.002	0
9397	HMDB0001423	Coenzyme A	hemopoiesis	0.332	0.003	0.00069
9403	HMDB0001491	Pyridoxal 5'-phosphate	hemopoiesis	0.258	0.003	0.00623
9415	HMDB0003178	Heme	hemopoiesis	0.296	0.002	0.01422
9444	HMDB0002111	Water	lymphocyte differentiation	0.436	0.003	4e-04
9467	HMDB0000464	Calcium	lymphocyte differentiation	0.403	0.002	0.00013
9494	HMDB0000538	Adenosine triphosphate	lymphocyte differentiation	0.405	0.002	0
9506	HMDB0001273	Guanosine triphosphate	lymphocyte differentiation	0.311	0.001	0.00381
9507	HMDB0001341	ADP	lymphocyte differentiation	0.401	0.002	0
9529	HMDB0001377	Oxygen	myeloid cell differentiation	0.343	0.003	0.00019
9530	HMDB0002111	Water	myeloid cell differentiation	0.404	0.002	0
9531	HMDB0001967	Carbon dioxide	myeloid cell differentiation	0.338	0.004	0.00696
9537	HMDB0000692	Fe2+	myeloid cell differentiation	0.357	0.004	0.00224
9545	HMDB0000464	Calcium	myeloid cell differentiation	0.381	0.001	1e-05
9551	HMDB0000045	Adenosine monophosphate	myeloid cell differentiation	0.257	0.002	0.00997
9552	HMDB0000058	Cyclic AMP	myeloid cell differentiation	0.349	0.003	2e-05
9557	HMDB0000182	L-Lysine	myeloid cell differentiation	0.291	0.007	0.00162
9560	HMDB0000217	NADP	myeloid cell differentiation	0.292	0.003	0.0256
9561	HMDB0000221	NADPH	myeloid cell differentiation	0.292	0.003	0.0256
9568	HMDB0000538	Adenosine triphosphate	myeloid cell differentiation	0.401	0.002	0
9574	HMDB0000939	S-Adenosylhomocysteine	myeloid cell differentiation	0.305	0.007	1e-05
9581	HMDB0001149	5-Aminolevulinic acid	myeloid cell differentiation	0.205	0.009	0.03078
9582	HMDB0001185	S-Adenosylmethionine	myeloid cell differentiation	0.305	0.006	1e-05
9585	HMDB0001206	Acetyl-CoA	myeloid cell differentiation	0.344	0.006	2e-05
9589	HMDB0001273	Guanosine triphosphate	myeloid cell differentiation	0.315	0.001	5e-05
9592	HMDB0001314	Cyclic GMP	myeloid cell differentiation	0.251	0.003	0.03497
9593	HMDB0001341	ADP	myeloid cell differentiation	0.399	0.002	0
9596	HMDB0001397	Guanosine monophosphate	myeloid cell differentiation	0.288	0.002	0.0099
9599	HMDB0001423	Coenzyme A	myeloid cell differentiation	0.342	0.005	1e-05
9602	HMDB0001491	Pyridoxal 5'-phosphate	myeloid cell differentiation	0.213	0.005	0.00487
9610	HMDB0003178	Heme	myeloid cell differentiation	0.28	0.002	6e-05
9615	HMDB0003419	Formyl-CoA	myeloid cell differentiation	0.205	0.009	0.03078
9632	HMDB0059597	Hydrogen Ion	myeloid cell differentiation	0.341	0.003	0.00295
9633	HMDB0000464	Calcium	natural killer cell activation	0.375	0.002	0
9636	HMDB0000538	Adenosine triphosphate	natural killer cell activation	0.328	0.002	0.00098
9639	HMDB0001341	ADP	natural killer cell activation	0.328	0.002	0.00098
9641	HMDB0002111	Water	natural killer cell activation	0.332	0.002	0.01538
9644	HMDB0002111	Water	B cell differentiation	0.432	0.003	0.00028
9650	HMDB0000464	Calcium	B cell differentiation	0.368	0.001	0.00594
9668	HMDB0000538	Adenosine triphosphate	B cell differentiation	0.388	0.002	2e-05
9679	HMDB0001341	ADP	B cell differentiation	0.381	0.002	0.00014
9689	HMDB0002111	Water	T cell differentiation	0.434	0.003	0.00062
9709	HMDB0000464	Calcium	T cell differentiation	0.404	0.002	9e-05
9733	HMDB0000538	Adenosine triphosphate	T cell differentiation	0.393	0.002	0
9744	HMDB0001273	Guanosine triphosphate	T cell differentiation	0.307	0.001	0.00462
9745	HMDB0001341	ADP	T cell differentiation	0.39	0.002	1e-05
9767	HMDB0002111	Water	erythrocyte differentiation	0.332	0.002	0.03853
9768	HMDB0001967	Carbon dioxide	erythrocyte differentiation	0.277	0.009	0.00425
9771	HMDB0000692	Fe2+	erythrocyte differentiation	0.263	0.005	0.00425
9773	HMDB0001333	Manganese	erythrocyte differentiation	0.289	0.007	0.01154
9776	HMDB0000058	Cyclic AMP	erythrocyte differentiation	0.013	0.002	0.00645
9785	HMDB0000538	Adenosine triphosphate	erythrocyte differentiation	0.323	0.002	0
9788	HMDB0000939	S-Adenosylhomocysteine	erythrocyte differentiation	0.016	0.007	0.04874
9790	HMDB0001149	5-Aminolevulinic acid	erythrocyte differentiation	0.187	0.029	0.00425
9791	HMDB0001185	S-Adenosylmethionine	erythrocyte differentiation	0.016	0.007	0.04874
9792	HMDB0001206	Acetyl-CoA	erythrocyte differentiation	0.236	0.006	0.0402
9795	HMDB0001341	ADP	erythrocyte differentiation	0.323	0.002	0
9798	HMDB0001423	Coenzyme A	erythrocyte differentiation	0.242	0.007	0.00156
9799	HMDB0001491	Pyridoxal 5'-phosphate	erythrocyte differentiation	0.206	0.015	0.00019
9800	HMDB0003178	Heme	erythrocyte differentiation	0.246	0.004	0.00023
9802	HMDB0003419	Formyl-CoA	erythrocyte differentiation	0.187	0.029	0.00425
9809	HMDB0001377	Oxygen	megakaryocyte differentiation	0.374	0.007	0.00303
9810	HMDB0002111	Water	megakaryocyte differentiation	0.403	0.003	0.00019
9815	HMDB0000464	Calcium	megakaryocyte differentiation	0.351	0.002	0.00039
9818	HMDB0000182	L-Lysine	megakaryocyte differentiation	0.344	0.033	0
9822	HMDB0000538	Adenosine triphosphate	megakaryocyte differentiation	0.364	0.002	0.00011
9824	HMDB0000939	S-Adenosylhomocysteine	megakaryocyte differentiation	0.375	0.034	0
9825	HMDB0001185	S-Adenosylmethionine	megakaryocyte differentiation	0.375	0.032	0
9827	HMDB0001341	ADP	megakaryocyte differentiation	0.352	0.002	0.00257
9834	HMDB0000464	Calcium	platelet formation	0.307	0.003	0.0389
9841	HMDB0002111	Water	neutrophil differentiation	0.476	0.005	0.00426
9842	HMDB0001967	Carbon dioxide	neutrophil differentiation	0.444	0.025	0.01428
9843	HMDB0000217	NADP	neutrophil differentiation	0.385	0.036	0.01428
9844	HMDB0000221	NADPH	neutrophil differentiation	0.385	0.03	0.01428
9845	HMDB0001206	Acetyl-CoA	neutrophil differentiation	0.385	0.027	0.01428
9846	HMDB0001416	Pantetheine 4'-phosphate	neutrophil differentiation	0.385	0.136	0.01428
9847	HMDB0001423	Coenzyme A	neutrophil differentiation	0.385	0.025	0.01428
9849	HMDB0010722	(R)-3-Hydroxyoctanoic acid	neutrophil differentiation	0.385	0.273	0.01428
9850	HMDB0010724	3-Oxodecanoic acid	neutrophil differentiation	0.385	0.273	0.01428
9851	HMDB0010725	(R)-3-Hydroxydecanoic acid	neutrophil differentiation	0.385	0.273	0.01428
9852	HMDB0010727	3-Oxododecanoic acid	neutrophil differentiation	0.385	0.273	0.01428
9853	HMDB0010728	(R)-3-Hydroxydodecanoic acid	neutrophil differentiation	0.385	0.273	0.01428
9854	HMDB0059597	Hydrogen Ion	neutrophil differentiation	0.444	0.01	0.01428
9855	HMDB0001377	Oxygen	monocyte differentiation	0.306	0.007	0.04295
9856	HMDB0002111	Water	monocyte differentiation	0.406	0.003	3e-05
9860	HMDB0000045	Adenosine monophosphate	monocyte differentiation	0.228	0.007	0.00038
9861	HMDB0000058	Cyclic AMP	monocyte differentiation	0.228	0.005	0.00038
9866	HMDB0001206	Acetyl-CoA	monocyte differentiation	0.344	0.014	0.00462
9867	HMDB0001314	Cyclic GMP	monocyte differentiation	0.228	0.019	0.00038
9870	HMDB0001397	Guanosine monophosphate	monocyte differentiation	0.228	0.008	0.00038
9884	HMDB0059597	Hydrogen Ion	monocyte differentiation	0.378	0.006	0.00057
9888	HMDB0000692	Fe2+	macrophage differentiation	0.407	0.011	0.03839
9889	HMDB0001406	Niacinamide	macrophage differentiation	0.37	0.024	0.00936
9890	HMDB0001361	Carbon monoxide	macrophage differentiation	0.324	0.037	0.04335
9891	HMDB0000464	Calcium	macrophage differentiation	0.384	0.002	0.00191
9892	HMDB0000058	Cyclic AMP	macrophage differentiation	0.028	0.004	0.04791
9894	HMDB0000538	Adenosine triphosphate	macrophage differentiation	0.385	0.002	0
9895	HMDB0000902	NAD	macrophage differentiation	0.337	0.007	0.00936
9899	HMDB0001341	ADP	macrophage differentiation	0.385	0.003	0
9902	HMDB0001487	NADH	macrophage differentiation	0.337	0.009	0.00936
9905	HMDB0003178	Heme	macrophage differentiation	0.256	0.005	0.04335
9912	HMDB0000692	Fe2+	osteoclast differentiation	0.331	0.008	0.007
9914	HMDB0000464	Calcium	osteoclast differentiation	0.373	0.002	3e-05
9921	HMDB0000538	Adenosine triphosphate	osteoclast differentiation	0.366	0.002	0
9922	HMDB0000595	Hydrogen carbonate	osteoclast differentiation	0.297	0.051	0.0144
9925	HMDB0001201	Guanosine diphosphate	osteoclast differentiation	0.263	0.004	0.01376
9926	HMDB0001273	Guanosine triphosphate	osteoclast differentiation	0.29	0.002	2e-05
9927	HMDB0001341	ADP	osteoclast differentiation	0.366	0.003	0
9928	HMDB0001397	Guanosine monophosphate	osteoclast differentiation	0.263	0.004	0.01376
9930	HMDB0002111	Water	osteoclast differentiation	0.366	0.002	0.00072
9936	HMDB0000464	Calcium	regulation of complement activation	0.191	0.001	0.01175
9937	HMDB0002111	Water	neutrophil chemotaxis	0.4	0.002	0.00232
9939	HMDB0000464	Calcium	neutrophil chemotaxis	0.43	0.003	0
9945	HMDB0000162	L-Proline	neutrophil chemotaxis	0.259	0.027	0.02287
9950	HMDB0000538	Adenosine triphosphate	neutrophil chemotaxis	0.323	0.001	0.00043
9954	HMDB0001201	Guanosine diphosphate	neutrophil chemotaxis	0.328	0.005	0.00742
9955	HMDB0001273	Guanosine triphosphate	neutrophil chemotaxis	0.348	0.003	0
9957	HMDB0001341	ADP	neutrophil chemotaxis	0.323	0.002	0.00043
9959	HMDB0001397	Guanosine monophosphate	neutrophil chemotaxis	0.342	0.006	0.00889
9969	HMDB0001377	Oxygen	leukocyte chemotaxis	0.377	0.004	0.00604
9970	HMDB0002111	Water	leukocyte chemotaxis	0.428	0.002	0
9977	HMDB0000492	Chloride ion	leukocyte chemotaxis	0.329	0.014	0.00229
9979	HMDB0000588	Sodium	leukocyte chemotaxis	0.344	0.008	0.00108
9981	HMDB0000464	Calcium	leukocyte chemotaxis	0.463	0.003	0
9998	HMDB0000538	Adenosine triphosphate	leukocyte chemotaxis	0.391	0.001	0
10004	HMDB0001201	Guanosine diphosphate	leukocyte chemotaxis	0.323	0.003	0.00761
10007	HMDB0001273	Guanosine triphosphate	leukocyte chemotaxis	0.334	0.002	1e-05
10009	HMDB0001341	ADP	leukocyte chemotaxis	0.391	0.002	0
10011	HMDB0001397	Guanosine monophosphate	leukocyte chemotaxis	0.33	0.004	0.0088
10052	HMDB0059597	Hydrogen Ion	leukocyte chemotaxis	0.351	0.003	0.00287
10056	HMDB0000464	Calcium	granulocyte differentiation	0.354	0.003	0.04123
10057	HMDB0000058	Cyclic AMP	granulocyte differentiation	0.374	0.005	0.03533
10060	HMDB0000538	Adenosine triphosphate	granulocyte differentiation	0.343	0.001	0.03959
10061	HMDB0001206	Acetyl-CoA	granulocyte differentiation	0.413	0.015	0.01849
10063	HMDB0001341	ADP	granulocyte differentiation	0.343	0.001	0.03959
10065	HMDB0001423	Coenzyme A	granulocyte differentiation	0.413	0.013	0.01849
10074	HMDB0000464	Calcium	regulation of granulocyte differentiation	0.368	0.006	0.00596
10088	HMDB0002111	Water	regulation of B cell proliferation	0.466	0.004	0.01131
10097	HMDB0000538	Adenosine triphosphate	regulation of B cell proliferation	0.366	0.002	0.01206
10103	HMDB0001341	ADP	regulation of B cell proliferation	0.396	0.002	0.00088
10109	HMDB0000538	Adenosine triphosphate	negative regulation of B cell proliferation	0.381	0.006	7e-05
10110	HMDB0001341	ADP	negative regulation of B cell proliferation	0.381	0.008	7e-05
10117	HMDB0002111	Water	positive regulation of B cell proliferation	0.512	0.005	0.01118
10140	HMDB0000538	Adenosine triphosphate	lymphocyte costimulation	0.43	0.003	0
10143	HMDB0001201	Guanosine diphosphate	lymphocyte costimulation	0.232	0.008	0.01484
10144	HMDB0001273	Guanosine triphosphate	lymphocyte costimulation	0.38	0.005	0
10145	HMDB0001341	ADP	lymphocyte costimulation	0.43	0.004	0
10146	HMDB0001397	Guanosine monophosphate	lymphocyte costimulation	0.232	0.009	0.01484
10154	HMDB0000538	Adenosine triphosphate	T cell costimulation	0.433	0.003	0
10157	HMDB0001201	Guanosine diphosphate	T cell costimulation	0.234	0.008	0.01356
10158	HMDB0001273	Guanosine triphosphate	T cell costimulation	0.384	0.005	0
10159	HMDB0001341	ADP	T cell costimulation	0.433	0.004	0
10160	HMDB0001397	Guanosine monophosphate	T cell costimulation	0.234	0.01	0.01356
10164	HMDB0002174	Cobalamin	B cell costimulation	0.25	0.48	0.0236
10211	HMDB0000161	L-Alanine	regulation of natural killer cell activation	0.198	0.066	0.03962
10214	HMDB0002111	Water	regulation of natural killer cell activation	0.302	0.003	0.00874
10216	HMDB0000161	L-Alanine	negative regulation of natural killer cell activation	0.237	0.184	0.00287
10219	HMDB0002111	Water	negative regulation of natural killer cell activation	0.308	0.006	0.00287
10225	HMDB0000161	L-Alanine	regulation of natural killer cell differentiation	0.311	0.171	0.0035
10228	HMDB0002111	Water	regulation of natural killer cell differentiation	0.429	0.006	0.0035
10229	HMDB0000161	L-Alanine	negative regulation of natural killer cell differentiation	0.833	0.643	9e-05
10230	HMDB0002111	Water	negative regulation of natural killer cell differentiation	0.833	0.016	9e-05
10234	HMDB0000161	L-Alanine	regulation of natural killer cell differentiation involved in immune response	0.625	0.514	0.00025
10235	HMDB0002111	Water	regulation of natural killer cell differentiation involved in immune response	0.625	0.013	0.00025
10236	HMDB0000161	L-Alanine	negative regulation of natural killer cell differentiation involved in immune response	0.833	0.643	9e-05
10237	HMDB0002111	Water	negative regulation of natural killer cell differentiation involved in immune response	0.833	0.016	9e-05
10240	HMDB0002111	Water	regulation of mast cell activation	0.423	0.003	0.00604
10242	HMDB0000464	Calcium	regulation of mast cell activation	0.351	0.002	0.00296
10252	HMDB0000538	Adenosine triphosphate	regulation of mast cell activation	0.322	0.002	0
10262	HMDB0001341	ADP	regulation of mast cell activation	0.322	0.003	0
10276	HMDB0002111	Water	negative regulation of mast cell activation	0.45	0.004	0.00475
10292	HMDB0001248	FAD	negative regulation of mast cell activation	0.377	0.031	0.00475
10303	HMDB0000464	Calcium	positive regulation of mast cell activation	0.2	0.005	0.00585
10306	HMDB0000538	Adenosine triphosphate	positive regulation of mast cell activation	0.24	0.003	0.02706
10308	HMDB0001341	ADP	positive regulation of mast cell activation	0.24	0.004	0.02706
10312	HMDB0002111	Water	regulation of mast cell activation involved in immune response	0.444	0.003	0.00237
10314	HMDB0000464	Calcium	regulation of mast cell activation involved in immune response	0.357	0.002	0.02304
10324	HMDB0000538	Adenosine triphosphate	regulation of mast cell activation involved in immune response	0.343	0.003	0
10332	HMDB0001248	FAD	regulation of mast cell activation involved in immune response	0.384	0.02	0.03029
10333	HMDB0001273	Guanosine triphosphate	regulation of mast cell activation involved in immune response	0.312	0.002	0.04953
10334	HMDB0001341	ADP	regulation of mast cell activation involved in immune response	0.343	0.004	0
10346	HMDB0002111	Water	negative regulation of mast cell activation involved in immune response	0.471	0.004	0.00206
10362	HMDB0001248	FAD	negative regulation of mast cell activation involved in immune response	0.414	0.036	0.00206
10372	HMDB0000464	Calcium	positive regulation of mast cell activation involved in immune response	0.263	0.006	0.00178
10375	HMDB0000538	Adenosine triphosphate	positive regulation of mast cell activation involved in immune response	0.246	0.004	0.01278
10377	HMDB0001341	ADP	positive regulation of mast cell activation involved in immune response	0.246	0.005	0.01278
10379	HMDB0000464	Calcium	regulation of neutrophil apoptotic process	0.443	0.006	0.01295
10380	HMDB0000148	L-Glutamic acid	regulation of neutrophil apoptotic process	0.257	0.088	0.00661
10381	HMDB0000192	L-Cystine	regulation of neutrophil apoptotic process	0.257	0.235	0.00661
10382	HMDB0000538	Adenosine triphosphate	regulation of neutrophil apoptotic process	0.426	0.006	3e-05
10383	HMDB0000588	Sodium	regulation of neutrophil apoptotic process	0.377	0.038	0.00661
10385	HMDB0001341	ADP	regulation of neutrophil apoptotic process	0.426	0.008	3e-05
10386	HMDB0001488	Nicotinic acid	regulation of neutrophil apoptotic process	0.062	0.141	0.00744
10388	HMDB0004249	Phosphatidylinositol-3,4,5-trisphosphate	regulation of neutrophil apoptotic process	0.308	0.062	0.00318
10389	HMDB0000464	Calcium	negative regulation of neutrophil apoptotic process	0.6	0.008	0.0326
10390	HMDB0000538	Adenosine triphosphate	negative regulation of neutrophil apoptotic process	0.6	0.009	0.0326
10391	HMDB0001059	myo-Inositol 1,3,4,5-tetrakisphosphate	negative regulation of neutrophil apoptotic process	0.6	0.667	0.0326
10392	HMDB0001341	ADP	negative regulation of neutrophil apoptotic process	0.6	0.011	0.0326
10393	HMDB0001498	myo-Inositol 1,4,5-trisphosphate	negative regulation of neutrophil apoptotic process	0.6	0.333	0.0326
10395	HMDB0000538	Adenosine triphosphate	positive regulation of neutrophil apoptotic process	0.333	0.008	0.00154
10396	HMDB0001341	ADP	positive regulation of neutrophil apoptotic process	0.333	0.01	0.00154
10397	HMDB0001488	Nicotinic acid	positive regulation of neutrophil apoptotic process	0.111	0.24	0.00598
10398	HMDB0004249	Phosphatidylinositol-3,4,5-trisphosphate	positive regulation of neutrophil apoptotic process	0.333	0.106	0.00154
10400	HMDB0002111	Water	T cell differentiation in thymus	0.44	0.004	0.02231
10407	HMDB0001333	Manganese	T cell differentiation in thymus	0.394	0.013	0.00862
10408	HMDB0000464	Calcium	T cell differentiation in thymus	0.4	0.002	0.00033
10419	HMDB0000538	Adenosine triphosphate	T cell differentiation in thymus	0.392	0.002	0
10422	HMDB0001273	Guanosine triphosphate	T cell differentiation in thymus	0.268	0.002	0.01856
10423	HMDB0001341	ADP	T cell differentiation in thymus	0.38	0.003	3e-05
10431	HMDB0000538	Adenosine triphosphate	immature T cell proliferation	0.462	0.006	0.02865
10432	HMDB0001341	ADP	immature T cell proliferation	0.462	0.007	0.02865
10436	HMDB0002111	Water	regulation of T cell differentiation in thymus	0.55	0.008	0.00788
10449	HMDB0000538	Adenosine triphosphate	regulation of T cell differentiation in thymus	0.353	0.002	0.01627
10450	HMDB0001273	Guanosine triphosphate	regulation of T cell differentiation in thymus	0.271	0.004	0.01115
10451	HMDB0001341	ADP	regulation of T cell differentiation in thymus	0.353	0.002	0.01627
10454	HMDB0000538	Adenosine triphosphate	regulation of immature T cell proliferation	0.458	0.006	0.02413
10455	HMDB0001341	ADP	regulation of immature T cell proliferation	0.458	0.008	0.02413
10465	HMDB0002111	Water	positive regulation of T cell differentiation in thymus	0.5	0.01	0.0142
10476	HMDB0000250	Pyrophosphate	V(D)J recombination	0.368	0.015	0.00417
10477	HMDB0000538	Adenosine triphosphate	V(D)J recombination	0.396	0.004	0.00069
10478	HMDB0000998	dCTP	V(D)J recombination	0.323	0.08	0.04526
10480	HMDB0001341	ADP	V(D)J recombination	0.351	0.004	0.02977
10481	HMDB0001342	Thymidine 5'-triphosphate	V(D)J recombination	0.323	0.053	0.04526
10482	HMDB0001440	dGTP	V(D)J recombination	0.323	0.069	0.04526
10483	HMDB0001532	Deoxyadenosine triphosphate	V(D)J recombination	0.323	0.053	0.04526
10485	HMDB0000250	Pyrophosphate	immunoglobulin V(D)J recombination	0.5	0.026	0.00054
10486	HMDB0000538	Adenosine triphosphate	immunoglobulin V(D)J recombination	0.487	0.006	0.00386
10487	HMDB0000998	dCTP	immunoglobulin V(D)J recombination	0.417	0.143	0.02124
10489	HMDB0001342	Thymidine 5'-triphosphate	immunoglobulin V(D)J recombination	0.417	0.095	0.02124
10490	HMDB0001440	dGTP	immunoglobulin V(D)J recombination	0.417	0.122	0.02124
10491	HMDB0001532	Deoxyadenosine triphosphate	immunoglobulin V(D)J recombination	0.417	0.095	0.02124
10494	HMDB0000538	Adenosine triphosphate	T cell receptor V(D)J recombination	0.438	0.009	0.00267
10497	HMDB0002111	Water	erythrocyte homeostasis	0.357	0.002	0.01264
10498	HMDB0001967	Carbon dioxide	erythrocyte homeostasis	0.292	0.01	0.00425
10501	HMDB0000692	Fe2+	erythrocyte homeostasis	0.327	0.007	0.00097
10505	HMDB0001333	Manganese	erythrocyte homeostasis	0.29	0.006	0.01179
10509	HMDB0000058	Cyclic AMP	erythrocyte homeostasis	0.012	0.002	0.00653
10518	HMDB0000538	Adenosine triphosphate	erythrocyte homeostasis	0.324	0.002	0
10524	HMDB0001149	5-Aminolevulinic acid	erythrocyte homeostasis	0.195	0.026	0.00425
10527	HMDB0001206	Acetyl-CoA	erythrocyte homeostasis	0.235	0.005	0.04343
10531	HMDB0001341	ADP	erythrocyte homeostasis	0.324	0.002	0
10534	HMDB0001423	Coenzyme A	erythrocyte homeostasis	0.24	0.006	0.00179
10535	HMDB0001491	Pyridoxal 5'-phosphate	erythrocyte homeostasis	0.213	0.014	2e-04
10536	HMDB0003178	Heme	erythrocyte homeostasis	0.286	0.005	0.00104
10538	HMDB0003419	Formyl-CoA	erythrocyte homeostasis	0.195	0.026	0.00425
10545	HMDB0001533	5,10-Methylene-THF	response to type I interferon	0.283	0.021	0.03642
10546	HMDB0001333	Manganese	response to type I interferon	0.361	0.006	0.0055
10548	HMDB0002111	Water	response to type I interferon	0.376	0.002	0.00024
10552	HMDB0000187	L-Serine	response to type I interferon	0.264	0.05	0.03642
10555	HMDB0000538	Adenosine triphosphate	response to type I interferon	0.372	0.001	0
10557	HMDB0001185	S-Adenosylmethionine	response to type I interferon	0.351	0.012	0.03861
10558	HMDB0001273	Guanosine triphosphate	response to type I interferon	0.325	0.001	0.00787
10559	HMDB0001341	ADP	response to type I interferon	0.362	0.001	1e-05
10560	HMDB0001491	Pyridoxal 5'-phosphate	response to type I interferon	0.264	0.01	0.03642
10561	HMDB0001565	Phosphorylcholine	response to type I interferon	0.26	0.025	0.03642
10562	HMDB0001846	Tetrahydrofolic acid	response to type I interferon	0.264	0.033	0.03642
10564	HMDB0004866	LacCer(d18:1/12:0)	response to type I interferon	0.26	0.005	0.03642
10565	HMDB0004876	LacCer(d18:1/25:0)	response to type I interferon	0.26	0.005	0.03642
10566	HMDB0006752	Dihydroceramide	response to type I interferon	0.278	0.007	0.03642
10568	HMDB0002111	Water	response to interferon-gamma	0.365	0.002	0.00083
10575	HMDB0000464	Calcium	response to interferon-gamma	0.351	0.002	0
10578	HMDB0000045	Adenosine monophosphate	response to interferon-gamma	0.304	0.004	0
10585	HMDB0000217	NADP	response to interferon-gamma	0.331	0.006	0.00511
10586	HMDB0000221	NADPH	response to interferon-gamma	0.331	0.005	0.00511
10587	HMDB0000250	Pyrophosphate	response to interferon-gamma	0.304	0.003	0
10589	HMDB0000538	Adenosine triphosphate	response to interferon-gamma	0.348	0.002	0
10591	HMDB0000902	NAD	response to interferon-gamma	0.331	0.003	0.00067
10601	HMDB0001273	Guanosine triphosphate	response to interferon-gamma	0.328	0.003	0
10602	HMDB0001341	ADP	response to interferon-gamma	0.317	0.001	0
10608	HMDB0003178	Heme	response to interferon-gamma	0.306	0.003	0.01025
10618	HMDB0059597	Hydrogen Ion	response to interferon-gamma	0.363	0.003	0.00511
10619	HMDB0002111	Water	embryonic hemopoiesis	0.334	0.004	0.00848
10620	HMDB0003125	Hydrogen peroxide	embryonic hemopoiesis	0.313	0.019	0.00848
10621	HMDB0000692	Fe2+	embryonic hemopoiesis	0.273	0.012	0.00848
10624	HMDB0000464	Calcium	embryonic hemopoiesis	0.263	0.002	0.00848
10625	HMDB0012238	Iodide	embryonic hemopoiesis	0.273	0.125	0.00848
10626	HMDB0000021	Iodotyrosine	embryonic hemopoiesis	0.223	0.125	0.00848
10627	HMDB0000058	Cyclic AMP	embryonic hemopoiesis	0.202	0.006	5e-05
10628	HMDB0000158	L-Tyrosine	embryonic hemopoiesis	0.223	0.062	0.00848
10630	HMDB0000248	Thyroxine	embryonic hemopoiesis	0.223	0.062	0.00848
10631	HMDB0000265	Liothyronine	embryonic hemopoiesis	0.223	0.062	0.00848
10633	HMDB0000538	Adenosine triphosphate	embryonic hemopoiesis	0.305	0.003	2e-05
10636	HMDB0001341	ADP	embryonic hemopoiesis	0.305	0.003	2e-05
10638	HMDB0003178	Heme	embryonic hemopoiesis	0.223	0.007	0.00848
10639	HMDB0003474	3,5-Diiodo-L-tyrosine	embryonic hemopoiesis	0.223	0.125	0.00848
10640	HMDB0003609	2-Aminoacrylic acid	embryonic hemopoiesis	0.223	0.125	0.00848
10643	HMDB0059597	Hydrogen Ion	embryonic hemopoiesis	0.334	0.01	0.00848
10644	HMDB0000538	Adenosine triphosphate	fibroblast growth factor receptor signaling pathway involved in hemopoiesis	0.75	0.018	0.00037
10645	HMDB0001341	ADP	fibroblast growth factor receptor signaling pathway involved in hemopoiesis	0.75	0.022	0.00037
10646	HMDB0000464	Calcium	monocyte extravasation	0.409	0.008	0.01968
10647	HMDB0001498	myo-Inositol 1,4,5-trisphosphate	monocyte extravasation	0.28	0.167	0.02454
10648	HMDB0002111	Water	monocyte extravasation	0.348	0.005	0.02454
10649	HMDB0004249	Phosphatidylinositol-3,4,5-trisphosphate	monocyte extravasation	0.28	0.059	0.02454
10662	HMDB0000464	Calcium	CD4-positive, alpha-beta T cell activation	0.323	0.002	0.00179
10666	HMDB0000538	Adenosine triphosphate	CD4-positive, alpha-beta T cell activation	0.339	0.002	0.00173
10671	HMDB0001341	ADP	CD4-positive, alpha-beta T cell activation	0.339	0.002	0.00173
10672	HMDB0002111	Water	CD4-positive, alpha-beta T cell activation	0.33	0.002	0.00722
10681	HMDB0001333	Manganese	CD4-positive, alpha-beta T cell proliferation	0.306	0.036	0.01627
10687	HMDB0000464	Calcium	CD8-positive, alpha-beta T cell proliferation	0.333	0.007	0.04718
10710	HMDB0000538	Adenosine triphosphate	natural killer cell chemotaxis	0.486	0.006	0.00862
10711	HMDB0001341	ADP	natural killer cell chemotaxis	0.486	0.008	0.00862
10712	HMDB0004249	Phosphatidylinositol-3,4,5-trisphosphate	natural killer cell chemotaxis	0.486	0.081	0.00862
10713	HMDB0001377	Oxygen	B cell chemotaxis	0.575	0.023	1e-05
10714	HMDB0002111	Water	B cell chemotaxis	0.575	0.007	1e-05
10715	HMDB0000692	Fe2+	B cell chemotaxis	0.476	0.025	0.00578
10716	HMDB0000464	Calcium	B cell chemotaxis	0.595	0.008	4e-05
10717	HMDB0000217	NADP	B cell chemotaxis	0.387	0.036	0.00578
10718	HMDB0000221	NADPH	B cell chemotaxis	0.387	0.03	0.00578
10719	HMDB0000538	Adenosine triphosphate	B cell chemotaxis	0.404	0.004	0.00849
10720	HMDB0000902	NAD	B cell chemotaxis	0.313	0.015	0.00578
10721	HMDB0001341	ADP	B cell chemotaxis	0.404	0.005	0.00849
10722	HMDB0001487	NADH	B cell chemotaxis	0.313	0.019	0.00578
10723	HMDB0003178	Heme	B cell chemotaxis	0.387	0.016	0.00578
10726	HMDB0059597	Hydrogen Ion	B cell chemotaxis	0.591	0.017	1e-05
10727	HMDB0000464	Calcium	megakaryocyte development	0.303	0.003	0.03396
10728	HMDB0000058	Cyclic AMP	megakaryocyte development	0.373	0.012	0.00282
10729	HMDB0000538	Adenosine triphosphate	megakaryocyte development	0.39	0.003	0.01045
10731	HMDB0001341	ADP	megakaryocyte development	0.39	0.004	0.01045
10737	HMDB0001333	Manganese	osteoclast development	0.348	0.018	0.02359
10738	HMDB0000464	Calcium	osteoclast development	0.406	0.005	2e-05
10741	HMDB0000538	Adenosine triphosphate	osteoclast development	0.359	0.004	7e-05
10744	HMDB0001273	Guanosine triphosphate	osteoclast development	0.251	0.004	0.02359
10745	HMDB0001341	ADP	osteoclast development	0.359	0.005	7e-05
10749	HMDB0000464	Calcium	CD8-positive, alpha-beta T cell activation	0.409	0.005	0.00155
10753	HMDB0001377	Oxygen	granulocyte activation	0.402	0.005	0.00017
10754	HMDB0002111	Water	granulocyte activation	0.503	0.004	0
10760	HMDB0000122	D-Glucose	granulocyte activation	0.386	0.006	7e-05
10764	HMDB0003125	Hydrogen peroxide	granulocyte activation	0.384	0.005	0.00347
10767	HMDB0000692	Fe2+	granulocyte activation	0.395	0.004	0.00018
10770	HMDB0000131	Glycerol	granulocyte activation	0.351	0.005	0.02354
10775	HMDB0000215	N-Acetyl-D-glucosamine	granulocyte activation	0.367	0.006	0.01012
10784	HMDB0000143	D-Galactose	granulocyte activation	0.37	0.006	0.00458
10805	HMDB0000586	Potassium	granulocyte activation	0.36	0.005	0.01849
10809	HMDB0000464	Calcium	granulocyte activation	0.437	0.002	0
10814	HMDB0000863	Isopropyl alcohol	granulocyte activation	0.361	0.006	0.00014
10821	HMDB0003345	alpha-D-Glucose	granulocyte activation	0.374	0.006	0.00458
10823	HMDB0000169	D-Mannose	granulocyte activation	0.384	0.003	4e-04
10824	HMDB0000820	Propyl alcohol	granulocyte activation	0.356	0.007	0.03657
10826	HMDB0059597	Hydrogen Ion	granulocyte activation	0.434	0.005	5e-05
10831	HMDB0000045	Adenosine monophosphate	granulocyte activation	0.354	0.002	3e-05
10850	HMDB0000175	Inosinic acid	granulocyte activation	0.333	0.005	0.00116
10853	HMDB0000189	Inosine triphosphate	granulocyte activation	0.342	0.006	0.02266
10863	HMDB0000221	NADPH	granulocyte activation	0.325	0.002	0.03391
10872	HMDB0000250	Pyrophosphate	granulocyte activation	0.307	0.001	0.00392
10883	HMDB0000295	Uridine 5'-diphosphate	granulocyte activation	0.339	0.005	0.0063
10888	HMDB0000538	Adenosine triphosphate	granulocyte activation	0.389	0.001	0
10897	HMDB0000902	NAD	granulocyte activation	0.347	0.002	0.00142
10921	HMDB0001201	Guanosine diphosphate	granulocyte activation	0.342	0.002	0.00071
10923	HMDB0001206	Acetyl-CoA	granulocyte activation	0.333	0.003	3e-04
10926	HMDB0001248	FAD	granulocyte activation	0.324	0.004	0.01074
10932	HMDB0001273	Guanosine triphosphate	granulocyte activation	0.374	0.002	0
10938	HMDB0001341	ADP	granulocyte activation	0.384	0.001	0
10944	HMDB0001401	Glucose 6-phosphate	granulocyte activation	0.335	0.006	0.00377
10947	HMDB0001423	Coenzyme A	granulocyte activation	0.333	0.003	3e-04
10952	HMDB0001448	Sulfate	granulocyte activation	0.32	0.006	0.00547
10957	HMDB0001487	NADH	granulocyte activation	0.344	0.002	0.01064
10971	HMDB0001586	Glucose 1-phosphate	granulocyte activation	0.329	0.005	0.02124
10981	HMDB0003178	Heme	granulocyte activation	0.358	0.002	9e-05
10984	HMDB0003335	IDP	granulocyte activation	0.342	0.006	0.02266
10993	HMDB0003571	Lauroyl-CoA	granulocyte activation	0.3	0.005	0.00458
11001	HMDB0004249	Phosphatidylinositol-3,4,5-trisphosphate	granulocyte activation	0.306	0.003	0.01417
11003	HMDB0004866	LacCer(d18:1/12:0)	granulocyte activation	0.312	0.003	3e-04
11004	HMDB0004876	LacCer(d18:1/25:0)	granulocyte activation	0.312	0.003	3e-04
11038	HMDB0012969	Heptanoyl-CoA	granulocyte activation	0.3	0.005	0.00458
11039	HMDB0013037	Pentanoyl-CoA	granulocyte activation	0.3	0.005	0.00458
11066	HMDB0000464	Calcium	dendritic cell migration	0.602	0.008	0
11074	HMDB0001201	Guanosine diphosphate	dendritic cell migration	0.368	0.008	0.03092
11075	HMDB0001273	Guanosine triphosphate	dendritic cell migration	0.368	0.003	0.03092
11078	HMDB0001397	Guanosine monophosphate	dendritic cell migration	0.368	0.01	0.03092
11081	HMDB0002111	Water	dendritic cell migration	0.477	0.003	0.00687
11086	HMDB0000464	Calcium	Fc receptor signaling pathway	0.288	0.002	0
11091	HMDB0000538	Adenosine triphosphate	Fc receptor signaling pathway	0.336	0.003	0
11093	HMDB0001201	Guanosine diphosphate	Fc receptor signaling pathway	0.249	0.005	8e-05
11094	HMDB0001273	Guanosine triphosphate	Fc receptor signaling pathway	0.299	0.003	0
11095	HMDB0001341	ADP	Fc receptor signaling pathway	0.336	0.004	0
11096	HMDB0001397	Guanosine monophosphate	Fc receptor signaling pathway	0.249	0.006	8e-05
11098	HMDB0002111	Water	Fc receptor signaling pathway	0.273	0.001	0.00388
11107	HMDB0000464	Calcium	Fc-gamma receptor signaling pathway	0.236	0.001	0.00108
11112	HMDB0000538	Adenosine triphosphate	Fc-gamma receptor signaling pathway	0.281	0.003	0
11114	HMDB0001201	Guanosine diphosphate	Fc-gamma receptor signaling pathway	0.228	0.008	0
11115	HMDB0001273	Guanosine triphosphate	Fc-gamma receptor signaling pathway	0.261	0.005	0
11116	HMDB0001341	ADP	Fc-gamma receptor signaling pathway	0.281	0.003	0
11117	HMDB0001397	Guanosine monophosphate	Fc-gamma receptor signaling pathway	0.228	0.01	0
11119	HMDB0002111	Water	Fc-gamma receptor signaling pathway	0.244	0.002	0.00173
11121	HMDB0004249	Phosphatidylinositol-3,4,5-trisphosphate	Fc-gamma receptor signaling pathway	0.218	0.011	0.01123
11124	HMDB0000464	Calcium	Fc-epsilon receptor signaling pathway	0.27	0.002	0
11126	HMDB0000538	Adenosine triphosphate	Fc-epsilon receptor signaling pathway	0.304	0.003	0
11128	HMDB0001273	Guanosine triphosphate	Fc-epsilon receptor signaling pathway	0.27	0.002	0.00049
11129	HMDB0001341	ADP	Fc-epsilon receptor signaling pathway	0.304	0.004	0
11132	HMDB0002111	Water	Fc-epsilon receptor signaling pathway	0.238	0.001	0.03176
11133	HMDB0004249	Phosphatidylinositol-3,4,5-trisphosphate	Fc-epsilon receptor signaling pathway	0.238	0.01	0.02373
11138	HMDB0000464	Calcium	Fc-gamma receptor signaling pathway involved in phagocytosis	0.234	0.001	0.00105
11143	HMDB0000538	Adenosine triphosphate	Fc-gamma receptor signaling pathway involved in phagocytosis	0.28	0.003	0
11145	HMDB0001201	Guanosine diphosphate	Fc-gamma receptor signaling pathway involved in phagocytosis	0.227	0.008	0
11146	HMDB0001273	Guanosine triphosphate	Fc-gamma receptor signaling pathway involved in phagocytosis	0.259	0.005	0
11147	HMDB0001341	ADP	Fc-gamma receptor signaling pathway involved in phagocytosis	0.28	0.003	0
11148	HMDB0001397	Guanosine monophosphate	Fc-gamma receptor signaling pathway involved in phagocytosis	0.227	0.01	0
11150	HMDB0002111	Water	Fc-gamma receptor signaling pathway involved in phagocytosis	0.242	0.002	0.00167
11152	HMDB0004249	Phosphatidylinositol-3,4,5-trisphosphate	Fc-gamma receptor signaling pathway involved in phagocytosis	0.216	0.011	0.01123
11158	HMDB0000538	Adenosine triphosphate	cytoplasmic pattern recognition receptor signaling pathway in response to virus	0.408	0.004	0
11162	HMDB0001341	ADP	cytoplasmic pattern recognition receptor signaling pathway in response to virus	0.408	0.005	0
11164	HMDB0002111	Water	cytoplasmic pattern recognition receptor signaling pathway in response to virus	0.404	0.004	0
11165	HMDB0000538	Adenosine triphosphate	RIG-I signaling pathway	0.369	0.004	0.00026
11166	HMDB0001341	ADP	RIG-I signaling pathway	0.369	0.005	0.00026
11167	HMDB0002111	Water	RIG-I signaling pathway	0.393	0.004	0
11168	HMDB0001882	Dihydroxyacetone	MDA-5 signaling pathway	0.407	0.158	0.04761
11169	HMDB0000045	Adenosine monophosphate	MDA-5 signaling pathway	0.347	0.016	0.04761
11170	HMDB0000538	Adenosine triphosphate	MDA-5 signaling pathway	0.472	0.007	0
11171	HMDB0001051	Glyceraldehyde	MDA-5 signaling pathway	0.347	0.158	0.04761
11172	HMDB0001112	Glyceraldehyde 3-phosphate	MDA-5 signaling pathway	0.347	0.105	0.04761
11173	HMDB0001248	FAD	MDA-5 signaling pathway	0.347	0.045	0.04761
11174	HMDB0001341	ADP	MDA-5 signaling pathway	0.472	0.009	0
11175	HMDB0001473	Dihydroxyacetone phosphate	MDA-5 signaling pathway	0.347	0.158	0.04761
11176	HMDB0002111	Water	MDA-5 signaling pathway	0.426	0.006	0
11179	HMDB0000538	Adenosine triphosphate	regulation of viral-induced cytoplasmic pattern recognition receptor signaling pathway	0.401	0.003	4e-05
11183	HMDB0001341	ADP	regulation of viral-induced cytoplasmic pattern recognition receptor signaling pathway	0.401	0.004	4e-05
11185	HMDB0002111	Water	regulation of viral-induced cytoplasmic pattern recognition receptor signaling pathway	0.419	0.003	3e-05
11186	HMDB0001882	Dihydroxyacetone	negative regulation of viral-induced cytoplasmic pattern recognition receptor signaling pathway	0.412	0.15	0.04929
11187	HMDB0000045	Adenosine monophosphate	negative regulation of viral-induced cytoplasmic pattern recognition receptor signaling pathway	0.377	0.015	0.04929
11188	HMDB0000538	Adenosine triphosphate	negative regulation of viral-induced cytoplasmic pattern recognition receptor signaling pathway	0.412	0.004	7e-04
11189	HMDB0001051	Glyceraldehyde	negative regulation of viral-induced cytoplasmic pattern recognition receptor signaling pathway	0.377	0.15	0.04929
11190	HMDB0001112	Glyceraldehyde 3-phosphate	negative regulation of viral-induced cytoplasmic pattern recognition receptor signaling pathway	0.377	0.1	0.04929
11191	HMDB0001248	FAD	negative regulation of viral-induced cytoplasmic pattern recognition receptor signaling pathway	0.377	0.043	0.04929
11192	HMDB0001341	ADP	negative regulation of viral-induced cytoplasmic pattern recognition receptor signaling pathway	0.412	0.005	7e-04
11193	HMDB0001473	Dihydroxyacetone phosphate	negative regulation of viral-induced cytoplasmic pattern recognition receptor signaling pathway	0.377	0.15	0.04929
11195	HMDB0001882	Dihydroxyacetone	regulation of MDA-5 signaling pathway	0.456	0.188	0.0353
11196	HMDB0000045	Adenosine monophosphate	regulation of MDA-5 signaling pathway	0.394	0.019	0.0353
11197	HMDB0000538	Adenosine triphosphate	regulation of MDA-5 signaling pathway	0.5	0.007	0
11198	HMDB0001051	Glyceraldehyde	regulation of MDA-5 signaling pathway	0.394	0.188	0.0353
11199	HMDB0001112	Glyceraldehyde 3-phosphate	regulation of MDA-5 signaling pathway	0.394	0.125	0.0353
11200	HMDB0001248	FAD	regulation of MDA-5 signaling pathway	0.394	0.054	0.0353
11201	HMDB0001341	ADP	regulation of MDA-5 signaling pathway	0.5	0.008	0
11202	HMDB0001473	Dihydroxyacetone phosphate	regulation of MDA-5 signaling pathway	0.394	0.188	0.0353
11203	HMDB0002111	Water	regulation of MDA-5 signaling pathway	0.444	0.005	0.00029
11204	HMDB0001882	Dihydroxyacetone	negative regulation of MDA-5 signaling pathway	0.5	0.231	0.0213
11205	HMDB0000045	Adenosine monophosphate	negative regulation of MDA-5 signaling pathway	0.444	0.023	0.0213
11206	HMDB0000538	Adenosine triphosphate	negative regulation of MDA-5 signaling pathway	0.5	0.006	9e-05
11207	HMDB0001051	Glyceraldehyde	negative regulation of MDA-5 signaling pathway	0.444	0.231	0.0213
11208	HMDB0001112	Glyceraldehyde 3-phosphate	negative regulation of MDA-5 signaling pathway	0.444	0.154	0.0213
11209	HMDB0001248	FAD	negative regulation of MDA-5 signaling pathway	0.444	0.066	0.0213
11210	HMDB0001341	ADP	negative regulation of MDA-5 signaling pathway	0.5	0.008	9e-05
11211	HMDB0001473	Dihydroxyacetone phosphate	negative regulation of MDA-5 signaling pathway	0.444	0.231	0.0213
11212	HMDB0002111	Water	negative regulation of MDA-5 signaling pathway	0.431	0.005	0.04962
11213	HMDB0000538	Adenosine triphosphate	regulation of RIG-I signaling pathway	0.348	0.004	0.00232
11214	HMDB0001341	ADP	regulation of RIG-I signaling pathway	0.348	0.004	0.00232
11215	HMDB0002111	Water	regulation of RIG-I signaling pathway	0.402	0.004	2e-05
11250	HMDB0000538	Adenosine triphosphate	T-helper cell differentiation	0.335	0.002	0.03605
11252	HMDB0001341	ADP	T-helper cell differentiation	0.335	0.002	0.03605
11255	HMDB0002111	Water	T cell proliferation	0.415	0.003	0.00083
11273	HMDB0000464	Calcium	T cell proliferation	0.393	0.002	6e-05
11298	HMDB0000538	Adenosine triphosphate	T cell proliferation	0.371	0.001	0.00021
11307	HMDB0001273	Guanosine triphosphate	T cell proliferation	0.336	0.002	0.00031
11308	HMDB0001341	ADP	T cell proliferation	0.368	0.001	0.00102
11336	HMDB0002111	Water	B cell proliferation	0.447	0.003	0.00903
11337	HMDB0000464	Calcium	B cell proliferation	0.357	0.001	0.01528
11349	HMDB0000538	Adenosine triphosphate	B cell proliferation	0.39	0.002	2e-04
11355	HMDB0001273	Guanosine triphosphate	B cell proliferation	0.328	0.002	0.01851
11356	HMDB0001341	ADP	B cell proliferation	0.406	0.002	2e-05
11380	HMDB0000464	Calcium	positive regulation of T cell proliferation	0.386	0.002	0.03926
11389	HMDB0000538	Adenosine triphosphate	positive regulation of T cell proliferation	0.348	0.001	0.04548
11391	HMDB0001341	ADP	positive regulation of T cell proliferation	0.348	0.001	0.04548
11412	HMDB0002111	Water	T cell activation	0.412	0.002	0.00592
11434	HMDB0000464	Calcium	T cell activation	0.395	0.002	3e-05
11466	HMDB0000538	Adenosine triphosphate	T cell activation	0.388	0.002	2e-05
11481	HMDB0001273	Guanosine triphosphate	T cell activation	0.351	0.002	0.00019
11482	HMDB0001341	ADP	T cell activation	0.384	0.002	0.00021
11512	HMDB0002111	Water	B cell activation	0.354	0.002	0.02274
11520	HMDB0000464	Calcium	B cell activation	0.321	0.001	0.00065
11542	HMDB0000538	Adenosine triphosphate	B cell activation	0.337	0.002	2e-05
11556	HMDB0001273	Guanosine triphosphate	B cell activation	0.267	0.001	0.01709
11557	HMDB0001341	ADP	B cell activation	0.335	0.002	0.00019
11572	HMDB0000692	Fe2+	macrophage activation	0.37	0.008	0.00385
11575	HMDB0000464	Calcium	macrophage activation	0.392	0.002	0
11579	HMDB0000058	Cyclic AMP	macrophage activation	0.243	0.002	0.02286
11586	HMDB0000538	Adenosine triphosphate	macrophage activation	0.375	0.002	0
11592	HMDB0001341	ADP	macrophage activation	0.364	0.002	0
11606	HMDB0002111	Water	monocyte activation	0.322	0.005	0.02548
11609	HMDB0003638	Cadmium	monocyte activation	0.266	0.281	0.02548
11610	HMDB0001377	Oxygen	neutrophil activation	0.403	0.005	0.00017
11611	HMDB0002111	Water	neutrophil activation	0.503	0.004	0
11617	HMDB0000122	D-Glucose	neutrophil activation	0.386	0.006	7e-05
11621	HMDB0003125	Hydrogen peroxide	neutrophil activation	0.385	0.006	0.00347
11624	HMDB0000692	Fe2+	neutrophil activation	0.396	0.004	0.00016
11627	HMDB0000131	Glycerol	neutrophil activation	0.352	0.005	0.02354
11632	HMDB0000215	N-Acetyl-D-glucosamine	neutrophil activation	0.368	0.006	0.01012
11641	HMDB0000143	D-Galactose	neutrophil activation	0.37	0.006	0.00458
11662	HMDB0000586	Potassium	neutrophil activation	0.36	0.005	0.01849
11666	HMDB0000464	Calcium	neutrophil activation	0.437	0.002	0
11671	HMDB0000863	Isopropyl alcohol	neutrophil activation	0.362	0.006	0.00013
11678	HMDB0003345	alpha-D-Glucose	neutrophil activation	0.375	0.006	0.00458
11680	HMDB0000169	D-Mannose	neutrophil activation	0.384	0.003	0.00037
11681	HMDB0000820	Propyl alcohol	neutrophil activation	0.357	0.007	0.03657
11683	HMDB0059597	Hydrogen Ion	neutrophil activation	0.436	0.005	4e-05
11688	HMDB0000045	Adenosine monophosphate	neutrophil activation	0.35	0.002	7e-05
11706	HMDB0000175	Inosinic acid	neutrophil activation	0.334	0.005	0.00116
11708	HMDB0000189	Inosine triphosphate	neutrophil activation	0.343	0.006	0.02266
11718	HMDB0000221	NADPH	neutrophil activation	0.326	0.002	0.03391
11726	HMDB0000250	Pyrophosphate	neutrophil activation	0.306	0.001	0.00458
11737	HMDB0000295	Uridine 5'-diphosphate	neutrophil activation	0.34	0.005	0.0063
11742	HMDB0000538	Adenosine triphosphate	neutrophil activation	0.389	0.001	0
11751	HMDB0000902	NAD	neutrophil activation	0.344	0.002	0.00232
11773	HMDB0001201	Guanosine diphosphate	neutrophil activation	0.343	0.002	0.00064
11775	HMDB0001206	Acetyl-CoA	neutrophil activation	0.334	0.003	3e-04
11778	HMDB0001248	FAD	neutrophil activation	0.32	0.003	0.0123
11784	HMDB0001273	Guanosine triphosphate	neutrophil activation	0.375	0.002	0
11790	HMDB0001341	ADP	neutrophil activation	0.385	0.001	0
11795	HMDB0001401	Glucose 6-phosphate	neutrophil activation	0.336	0.006	0.00377
11797	HMDB0001423	Coenzyme A	neutrophil activation	0.334	0.003	3e-04
11802	HMDB0001448	Sulfate	neutrophil activation	0.315	0.006	0.00458
11807	HMDB0001487	NADH	neutrophil activation	0.341	0.002	0.01717
11821	HMDB0001586	Glucose 1-phosphate	neutrophil activation	0.32	0.004	0.01849
11831	HMDB0003178	Heme	neutrophil activation	0.359	0.002	9e-05
11834	HMDB0003335	IDP	neutrophil activation	0.343	0.006	0.02266
11843	HMDB0003571	Lauroyl-CoA	neutrophil activation	0.301	0.005	0.00458
11851	HMDB0004249	Phosphatidylinositol-3,4,5-trisphosphate	neutrophil activation	0.306	0.003	0.01386
11853	HMDB0004866	LacCer(d18:1/12:0)	neutrophil activation	0.313	0.003	3e-04
11854	HMDB0004876	LacCer(d18:1/25:0)	neutrophil activation	0.313	0.003	3e-04
11888	HMDB0012969	Heptanoyl-CoA	neutrophil activation	0.301	0.005	0.00458
11889	HMDB0013037	Pentanoyl-CoA	neutrophil activation	0.301	0.005	0.00458
11913	HMDB0002111	Water	regulation of T cell proliferation	0.406	0.003	0.01571
11931	HMDB0000464	Calcium	regulation of T cell proliferation	0.383	0.002	0.00166
11953	HMDB0000538	Adenosine triphosphate	regulation of T cell proliferation	0.349	0.001	0.01116
11983	HMDB0002111	Water	negative regulation of T cell proliferation	0.375	0.002	0.00048
11985	HMDB0000464	Calcium	negative regulation of T cell proliferation	0.338	0.002	0.00137
12013	HMDB0000464	Calcium	natural killer cell mediated cytotoxicity	0.401	0.004	0
12015	HMDB0001273	Guanosine triphosphate	natural killer cell mediated cytotoxicity	0.282	0.003	0.00298
12019	HMDB0000464	Calcium	gamma-delta T cell differentiation	0.269	0.007	0.03714
12021	HMDB0000221	NADPH	antigen processing and presentation of exogenous peptide antigen via MHC class I	0.334	0.022	0
12022	HMDB0000464	Calcium	antigen processing and presentation of exogenous peptide antigen via MHC class I	0.327	0.001	0.00418
12023	HMDB0000538	Adenosine triphosphate	antigen processing and presentation of exogenous peptide antigen via MHC class I	0.33	0.001	0.00018
12033	HMDB0002111	Water	defense response to bacterium	0.349	0.002	0
12034	HMDB0001426	Formaldehyde	defense response to bacterium	0.293	0.007	0.03544
12036	HMDB0001875	Methanol	defense response to bacterium	0.29	0.011	0.03544
12039	HMDB0000692	Fe2+	defense response to bacterium	0.32	0.006	0.00013
12051	HMDB0000464	Calcium	defense response to bacterium	0.342	0.002	0
12060	HMDB0000159	L-Phenylalanine	defense response to bacterium	0.271	0.009	0.03544
12079	HMDB0001273	Guanosine triphosphate	defense response to bacterium	0.233	0.001	2e-05
12088	HMDB0003178	Heme	defense response to bacterium	0.29	0.003	0.00124
12105	HMDB0001273	Guanosine triphosphate	defense response to protozoan	0.398	0.009	0
12110	HMDB0000464	Calcium	myeloid dendritic cell differentiation	0.406	0.003	0.01434
12111	HMDB0000538	Adenosine triphosphate	myeloid dendritic cell differentiation	0.41	0.003	0.03331
12113	HMDB0001341	ADP	myeloid dendritic cell differentiation	0.41	0.004	0.03331
12116	HMDB0000538	Adenosine triphosphate	T cell homeostasis	0.288	0.002	0.03164
12118	HMDB0001341	ADP	T cell homeostasis	0.288	0.003	0.03164
12127	HMDB0000464	Calcium	regulation of macrophage activation	0.368	0.002	0
12137	HMDB0000538	Adenosine triphosphate	regulation of macrophage activation	0.374	0.002	0
12139	HMDB0001068	D-Sedoheptulose 7-phosphate	regulation of macrophage activation	0.265	0.071	0.03968
12142	HMDB0001341	ADP	regulation of macrophage activation	0.357	0.002	0
12145	HMDB0003502	myo-Inositol hexakisphosphate	regulation of macrophage activation	0.265	0.071	0.03968
12146	HMDB0003529	myo-Inositol 1,3,4,5,6-pentakisphosphate	regulation of macrophage activation	0.265	0.071	0.03968
12154	HMDB0000169	D-Mannose	negative regulation of macrophage activation	0.183	0.031	0.04138
12156	HMDB0014845	Porfimer	negative regulation of macrophage activation	0.121	0.273	0.04138
12160	HMDB0000464	Calcium	positive regulation of macrophage activation	0.386	0.003	7e-05
12167	HMDB0000538	Adenosine triphosphate	positive regulation of macrophage activation	0.342	0.002	2e-05
12169	HMDB0001341	ADP	positive regulation of macrophage activation	0.309	0.002	5e-04
12176	HMDB0000464	Calcium	induction of bacterial agglutination	0.167	0.007	0.01446
12177	HMDB0002111	Water	erythrocyte maturation	0.322	0.004	0.03488
12178	HMDB0000150	Gluconolactone	erythrocyte maturation	0.31	0.08	0.02498
12179	HMDB0000228	Phenol	erythrocyte maturation	0.31	0.1	0.02498
12180	HMDB0000588	Sodium	erythrocyte maturation	0.276	0.029	0.02498
12181	HMDB0000058	Cyclic AMP	erythrocyte maturation	0.034	0.007	0.02972
12182	HMDB0000115	Glycolic acid	erythrocyte maturation	0.244	0.2	0.02498
12183	HMDB0000217	NADP	erythrocyte maturation	0.244	0.027	0.02498
12184	HMDB0000221	NADPH	erythrocyte maturation	0.244	0.022	0.02498
12185	HMDB0000538	Adenosine triphosphate	erythrocyte maturation	0.18	0.002	0.03488
12186	HMDB0001127	6-Phosphonoglucono-D-lactone	erythrocyte maturation	0.244	0.2	0.02498
12187	HMDB0001341	ADP	erythrocyte maturation	0.18	0.002	0.03488
12188	HMDB0001401	Glucose 6-phosphate	erythrocyte maturation	0.244	0.044	0.02498
12189	HMDB0001491	Pyridoxal 5'-phosphate	erythrocyte maturation	0.244	0.04	0.02498
12190	HMDB0003178	Heme	erythrocyte maturation	0.101	0.011	0.02972
12191	HMDB0003498	beta-D-Glucose 6-phosphate	erythrocyte maturation	0.244	0.08	0.02498
12192	HMDB0059597	Hydrogen Ion	erythrocyte maturation	0.351	0.011	0.02498
12193	HMDB0001377	Oxygen	leukocyte degranulation	0.402	0.004	0.00127
12194	HMDB0002111	Water	leukocyte degranulation	0.499	0.004	0
12200	HMDB0000122	D-Glucose	leukocyte degranulation	0.384	0.006	0.00011
12204	HMDB0003125	Hydrogen peroxide	leukocyte degranulation	0.382	0.005	0.0043
12207	HMDB0000692	Fe2+	leukocyte degranulation	0.397	0.004	0.00046
12210	HMDB0000131	Glycerol	leukocyte degranulation	0.35	0.005	0.02429
12215	HMDB0000215	N-Acetyl-D-glucosamine	leukocyte degranulation	0.366	0.006	0.01167
12224	HMDB0000143	D-Galactose	leukocyte degranulation	0.369	0.006	0.00485
12245	HMDB0000586	Potassium	leukocyte degranulation	0.358	0.005	0.01849
12249	HMDB0000464	Calcium	leukocyte degranulation	0.438	0.002	0
12254	HMDB0000863	Isopropyl alcohol	leukocyte degranulation	0.358	0.005	0.00047
12261	HMDB0003345	alpha-D-Glucose	leukocyte degranulation	0.373	0.006	0.00485
12263	HMDB0000169	D-Mannose	leukocyte degranulation	0.381	0.003	0.00148
12264	HMDB0000820	Propyl alcohol	leukocyte degranulation	0.355	0.007	0.03943
12266	HMDB0059597	Hydrogen Ion	leukocyte degranulation	0.431	0.005	8e-05
12271	HMDB0000045	Adenosine monophosphate	leukocyte degranulation	0.355	0.002	4e-05
12275	HMDB0000058	Cyclic AMP	leukocyte degranulation	0.328	0.001	0.04308
12290	HMDB0000175	Inosinic acid	leukocyte degranulation	0.333	0.005	0.0013
12292	HMDB0000189	Inosine triphosphate	leukocyte degranulation	0.343	0.005	0.02732
12310	HMDB0000250	Pyrophosphate	leukocyte degranulation	0.318	0.001	0.00224
12321	HMDB0000295	Uridine 5'-diphosphate	leukocyte degranulation	0.339	0.005	0.00809
12326	HMDB0000538	Adenosine triphosphate	leukocyte degranulation	0.399	0.001	0
12335	HMDB0000902	NAD	leukocyte degranulation	0.342	0.002	0.00346
12355	HMDB0001201	Guanosine diphosphate	leukocyte degranulation	0.353	0.002	0.00406
12357	HMDB0001206	Acetyl-CoA	leukocyte degranulation	0.334	0.003	0.00035
12366	HMDB0001273	Guanosine triphosphate	leukocyte degranulation	0.377	0.002	0
12372	HMDB0001341	ADP	leukocyte degranulation	0.395	0.001	0
12377	HMDB0001401	Glucose 6-phosphate	leukocyte degranulation	0.335	0.006	0.00473
12379	HMDB0001423	Coenzyme A	leukocyte degranulation	0.334	0.003	0.00035
12384	HMDB0001448	Sulfate	leukocyte degranulation	0.315	0.005	0.00485
12389	HMDB0001487	NADH	leukocyte degranulation	0.338	0.002	0.02263
12403	HMDB0001586	Glucose 1-phosphate	leukocyte degranulation	0.319	0.004	0.01849
12413	HMDB0003178	Heme	leukocyte degranulation	0.36	0.002	0.00041
12416	HMDB0003335	IDP	leukocyte degranulation	0.343	0.005	0.02732
12425	HMDB0003571	Lauroyl-CoA	leukocyte degranulation	0.301	0.005	0.00485
12435	HMDB0004866	LacCer(d18:1/12:0)	leukocyte degranulation	0.311	0.003	0.00035
12436	HMDB0004876	LacCer(d18:1/25:0)	leukocyte degranulation	0.311	0.003	0.00035
[truncated: 1,171 more rows]
